# Supplementary material for: Nonlinear association of triglyceride-glucose index with hyperuricemia in US adults: a cross-sectional study
Source: Lipids Health Dis. 2024 May 17;23:145. doi: 10.1186/s12944-024-02146-5 (PMC11100171; doi:10.1186/s12944-024-02146-5)
Supplement: Supplementary file 1 — Supplementary Material 1 [file 12944_2024_2146_MOESM1_ESM.xls]

SEQN	GENDER	AGE	RACE3	EDUCATION	MARITAL.STATUS	WTINT2YR	WTMEC2YR	RIP	GLYCOHEMOGLOBIN	HDL	ARTHRITIS	CORONARY.HEART.DISEASE	STROKE	SMOKE	LDL	BMI	BP	CREATININE..MG.DL.	CREATININE..UMOL.L.	URIC.ACID..UMOL.L.	PHYSICAL.ACTIVITY	HYPERURICEMIA	EGFR	TC	FS.MG	FS.UMOL	TG.MG	TG.MMOL	TYG	TYG.BMI	SDDSRVYR	SDMVPSU	SDMVSTRA	DIABETES	DRINK
100000	2	21	4	3	5	21780.23433	21723.80683	1.08	5.7	1.09	2	2	2	2	2.9	30.4	2	0.7	61.88	232	0	0	128.0238604	3.21	96	5.33	58	0.655	7.931644021	241.1219783	10	1	144	2	2
100001	1	39	3	3	4	121099.2969	152100.0413	0.49	5.4	1.24	1	2	2	1	2.431	30.9	1	1.16	102.54	475.8	1	1	70.09183241	4.84	80	4.44	235	2.653	9.148464968	282.6875675	10	2	140	2	2
100012	1	51	3	3	1	236671.8924	255038.381	2.53	7.6	0.91	2	2	2	2	2.9	45.1	1	0.96	84.86	273.6	0	0	82.57722798	3.13	139	7.72	237	2.676	9.709386894	437.8933489	10	2	143	1	2
100013	2	43	6	3	1	22929.16181	22986.1443	2.53	5.1	0.98	2	2	2	2	3.258	25	2	0.53	46.85	350.9	0	0	169.6795871	5.28	92	5.11	221	2.495	9.226804098	230.6701025	10	1	137	2	2
100015	1	27	3	2	5	81539.85582	92057.57789	1.32	5	1.06	2	2	2	1	1.94	23.6	2	0.86	76.02	309.3	2	0	106.6743467	3.31	92	5.11	78	0.881	8.185350223	193.1742653	10	2	146	2	1
100016	1	36	6	3	1	30043.52646	29106.13009	3.46	5.7	0.93	2	2	2	1	2.9	29.5	2	0.76	67.18	368.8	0	0	116.0512321	4.71	80	4.44	156	1.761	8.738735461	257.7926961	10	2	145	2	2
100024	2	39	3	2	1	48730.43471	52903.63096	2.28	5.3	1.22	2	2	2	1	2.9	31.5	2	0.97	85.75	356.9	0	0	86.16231363	4.89	79	4.39	190	2.145	8.923324744	281.0847294	10	2	139	2	2
100025	2	35	3	3	6	47261.1252	46847.92231	1.11	5.7	0.85	1	2	2	1	2.586	53.1	2	0.74	65.42	345	0	0	120.364615	3.88	126	6.99	100	1.129	8.748304912	464.5349908	10	1	141	2	2
100026	2	22	7	3	5	17214.31356	20720.13494	2.55	5.9	0.83	2	2	2	2	2.508	29.1	1	0.59	52.16	416.4	0	1	171.7762126	5.33	105	5.83	417	4.708	9.993899391	290.8224723	10	2	137	2	2
100029	2	20	1	2	5	36854.6147	44888.3503	1.7	5	1.55	2	2	2	2	2.302	22.7	2	0.59	52.16	291.5	2	0	175.1320931	4.19	82	4.55	80	0.903	8.095598701	183.7700905	10	2	136	2	2
100032	2	27	6	3	5	28715.7468	28589.02309	5	5.2	1.71	2	2	2	2	2.638	20.6	2	0.64	56.58	267.7	0	0	150.0166678	4.6	91	5.05	62	0.7	7.944846711	163.6638422	10	2	141	2	2
100033	2	62	1	2	1	22927.95441	24155.01678	1.94	6.2	1.53	1	2	2	2	1.707	28	2	0.5	44.2	136.8	2	0	168.488844	3.65	107	5.94	91	1.027	8.49054116	237.7351525	10	2	140	2	2
100037	1	54	1	3	4	37181.94866	39920.41332	5	5.4	1.19	2	2	2	1	2.9	29.6	1	0.81	71.6	303.3	1	0	99.30483718	4.81	86	4.77	176	1.987	8.931684111	264.3778497	10	1	148	2	2
100040	1	24	7	2	6	84071.02652	88097.69196	3.35	5.3	1.27	2	2	2	1	3.491	34.3	1	1.19	105.2	327.1	2	0	75.10588591	5.35	94	5.22	139	1.569	8.784621535	301.3125186	10	2	146	2	2
100044	1	27	1	1	5	16515.90414	18219.90777	2.39	5.3	1.06	2	2	2	1	3.077	23.7	2	0.86	76.02	404.5	2	0	106.6743467	4.65	88	4.88	102	1.152	8.409162447	199.29715	10	2	144	2	2
100046	1	51	7	3	1	19743.62621	20396.42859	1.17	5.7	1.24	1	2	2	1	2.9	34.2	1	1.28	113.15	440.2	2	1	59.24899635	4.65	102	5.66	60	0.677	8.026170195	274.4950207	10	2	142	2	2
100047	1	42	4	2	1	35704.80681	35701.0879	2.53	5.8	1.22	2	2	2	1	3.258	26.3	2	1.12	99.01	374.7	2	0	87.14118559	5.09	96	5.33	136	1.535	8.783855897	231.0154101	10	2	147	2	2
100051	1	66	3	2	1	32052.5275	31604.63061	2.17	6.4	0.91	2	1	1	1	2.25	42.9	1	2.12	187.41	469.9	0	1	31.41080352	3.7	101	5.61	123	1.389	8.734157692	374.695365	10	1	142	1	2
100055	2	47	6	3	3	17412.40037	17752.94409	5	6.2	1.71	2	2	2	1	2.9	32.4	2	0.69	61	350.9	0	0	122.9052212	5.82	84	4.66	98	1.106	8.322637097	269.6534419	10	1	148	2	2
100056	1	57	1	3	1	54035.68949	53551.11411	5	6.2	1.45	1	2	2	2	3.233	36.9	2	0.79	69.84	345	0	0	101.0959574	5.04	127	7.05	87	0.982	8.616948025	317.9653821	10	1	148	1	2
100064	2	71	2	3	4	17026.37277	16819.89158	2.77	4.9	1.84	2	2	2	2	2.9	23.2	2	0.66	58.34	154.6	0	0	118.9813527	4.81	94	5.22	105	1.185	8.504107952	197.2953045	10	1	140	2	2
100067	1	69	3	3	1	5360.880092	7242.758734	3.04	9.1	0.96	1	2	2	1	1.5	44.5	1	1.11	98.12	535.3	2	1	65.68239281	3.05	260	14.43	135	1.524	9.772809229	434.8900107	10	2	139	1	2
100068	2	22	3	2	5	101421.0894	101321.218	2.53	5.4	1.16	2	2	2	2	1.94	24.2	2	0.62	54.81	303.3	0	0	162.2206864	3.59	92	5.11	112	1.264	8.547140268	206.8407945	10	1	146	2	2
100070	2	28	3	2	5	86369.03426	85390.25715	3.04	4.9	1.5	2	2	2	1	2.9	22.5	2	0.57	50.39	267.7	2	0	170.2101227	4.65	84	4.66	108	1.219	8.419800845	189.445519	10	1	142	2	2
100071	1	71	3	3	1	19955.11997	21728.07187	1.68	5.7	1.16	2	2	2	1	3.026	24.9	2	1.19	105.2	339	2	0	60.26309195	4.81	88	4.88	140	1.581	8.725832057	217.2732182	10	2	146	2	2
100072	2	33	1	1	3	35589.52018	35830.7955	1.89	6.8	1.6	1	2	2	2	2.9	20.7	2	0.97	85.75	368.8	1	1	89.13435734	4.24	140	7.77	141	1.592	9.197255132	190.3831812	10	2	142	1	2
100079	2	80	3	2	1	70827.86343	80422.98034	5	4.9	2.56	2	2	2	2	4.267	24.6	1	0.79	69.84	452	0	1	94.37329489	7.27	99	5.5	112	1.264	8.620471541	212.0635999	10	1	146	2	2
100087	2	30	3	3	6	106081.4752	104861.8627	2.43	5.1	0.88	2	2	2	1	2.9	36.6	1	0.75	66.3	243.9	0	0	122.2817755	5.04	77	4.27	162	1.829	8.738254577	319.8201175	10	1	145	2	2
100088	1	75	1	1	1	12808.38794	14071.19528	5	6.1	1.06	2	2	2	1	1.733	27.6	1	1.82	160.89	446.1	0	1	36.49877012	3.34	109	6.05	128	1.445	8.850230966	244.2663747	10	1	137	1	2
100089	2	24	3	3	6	105356.2542	108139.39	3.91	4.8	1.32	2	2	2	2	1.629	21	2	0.57	50.39	154.6	0	0	175.6206512	3.05	83	4.61	31	0.35	7.159680632	150.3532933	10	2	142	2	2
100090	2	24	1	3	1	44695.7696	45717.04706	2.53	5.3	1.42	2	2	2	2	2.9	26.8	2	0.51	45.08	267.7	2	0	199.6729266	3.98	85	4.72	65	0.734	7.923891346	212.3602881	10	1	147	2	2
100092	1	22	7	3	5	44401.88629	43841.83917	2.13	5.2	1.45	2	2	2	2	2.9	25.8	2	1.14	100.78	422.3	2	1	80.32635237	6.26	78	4.33	83	0.937	8.082402254	208.5259782	10	2	134	2	2
100094	2	66	4	3	5	15524.50478	16317.89399	3.25	6.6	1.47	1	2	2	2	2.9	47.2	1	1.01	89.28	588.9	0	1	66.4645838	7.09	106	5.88	113	1.276	8.697679732	410.5304834	10	1	144	1	2
100095	2	27	2	3	5	89349.09595	86149.55742	4.08	5.3	1.45	2	2	2	2	2.198	33.6	2	0.82	72.49	214.1	0	0	112.7015837	4.01	88	4.88	82	0.926	8.190908881	275.2145384	10	2	134	2	2
100098	1	61	4	3	3	12269.63537	12622.24748	5	5.5	1.73	1	2	2	2	2.9	35.5	1	1.14	100.78	350.9	0	0	79.14992607	5.72	89	4.94	81	0.914	8.189938344	290.7428112	10	1	137	2	2
100099	1	45	3	3	1	115841.8465	123426.871	5	5.5	0.88	2	2	2	2	2.9	31.4	2	1.14	100.78	487.7	2	1	69.4652671	6.31	100	5.55	559	6.311	10.23817248	321.4786158	10	1	135	2	2
100100	1	32	4	1	6	21139.07054	25403.40107	1.65	5.3	1.42	2	2	2	2	2.069	22.6	2	1.22	107.85	404.5	2	0	83.43263855	3.98	90	5	98	1.106	8.391629968	189.6508373	10	2	140	2	2
100102	1	41	6	3	1	10950.76022	11009.8603	4.78	4.6	1.01	2	2	2	2	3.388	32.5	2	0.73	64.53	446.1	2	1	118.4045373	5.61	95	5.27	249	2.811	9.378182608	304.7909347	10	2	140	2	2
100103	1	61	2	1	1	11781.05559	12817.7578	4.07	6.1	0.75	2	2	2	2	2.741	33.5	2	0.9	79.56	339	0	0	85.7867542	5.02	127	7.05	312	3.522	9.894043094	331.4504436	10	1	144	1	2
100105	2	50	4	3	1	23087.05554	23629.06624	4.62	5.4	1.5	1	2	2	2	2.25	54.5	1	0.72	63.65	267.7	2	0	103.9182829	4.06	103	5.72	74	0.835	8.245646901	449.3877561	10	2	142	2	2
100108	2	27	3	3	5	177055.5344	177758.499	4.86	5.1	1.63	2	2	2	2	2.9	23.7	2	0.75	66.3	303.3	0	0	124.9253304	3.8	80	4.44	89	1.005	8.177515824	193.807125	10	2	134	2	2
100110	1	26	4	3	5	31113.77879	30395.2664	2.74	5.79	1.24	2	2	2	2	2.379	24.5	2	1.15	101.66	333.1	0	0	93.16563988	3.83	90	5	56	0.632	7.832014181	191.8843474	10	1	144	2	2
100111	1	26	1	3	1	81413.40416	83194.66115	3.31	4.8	1.37	2	2	2	2	2.224	22.4	2	0.8	70.72	249.8	2	0	116.8510486	4.32	83	4.61	153	1.727	8.756131349	196.1373422	10	2	135	2	2
100112	2	57	2	3	1	59458.67667	70149.76202	5	5.4	1.53	2	2	2	2	4.112	20.9	2	0.65	57.46	279.6	0	0	126.617414	6	94	5.22	79	0.892	8.219595454	171.789545	10	2	138	2	2
100113	1	79	3	2	1	128811.8847	139598.1393	2.59	7.1	0.93	2	1	2	1	2.9	33.8	1	0.91	80.44	374.7	2	0	80.36852215	5.82	93	5.16	362	4.087	9.731096524	328.9110625	10	1	134	1	2
100115	2	47	3	1	3	119821.205	130915.6735	3.33	5.4	1.86	2	2	2	2	3.672	28.4	2	0.96	84.86	309.3	0	0	83.95782525	5.9	99	5.5	86	0.971	8.356319966	237.319487	10	1	141	2	2
100116	2	63	2	1	1	6093.208773	6216.672907	2.77	5	0.88	1	2	2	2	1.474	24.7	2	0.82	72.49	404.5	0	1	94.89224719	3.36	89	4.94	219	2.473	9.184560919	226.8586547	10	1	137	2	2
100117	2	29	6	3	3	29535.54757	30938.38515	0.09	5.4	1.16	2	2	2	2	2.9	26.9	2	0.77	68.07	374.7	0	1	119.4430702	5.72	111	6.16	197	2.224	9.299586749	250.1588836	10	1	137	2	2
100119	2	47	3	3	1	182055.618	188388.3636	3.79	5.2	1.22	1	2	2	2	3.595	44	1	0.56	49.5	255.8	0	0	156.384318	5.46	94	5.22	144	1.626	8.819960901	388.0782797	10	1	138	2	2
100266	2	40	3	3	5	52282.90058	56769.06167	0	5.4	1.86	1	2	2	1	2.9	28.1	2	0.63	55.69	255.8	0	0	141.0525287	6.15	90	5	60	0.677	7.901007052	222.0182982	10	1	135	2	2
100269	2	24	3	3	1	54746.49419	54286.94816	1.14	5.1	1.19	2	2	2	1	2.9	28.6	2	1.1	97.24	345	2	0	82.24092908	4.86	71	3.94	176	1.987	8.740016692	249.9644774	10	1	135	2	2
100270	1	36	2	3	5	42913.40429	50866.1321	3.71	5.7	1.06	2	2	2	1	3.103	28.7	1	0.82	72.49	273.6	0	0	106.308369	4.53	98	5.44	80	0.903	8.273846933	237.459407	10	2	135	2	2
100271	2	36	3	3	4	70629.5789	68579.16896	5	5.1	1.19	2	2	2	2	2.9	31.8	2	0.71	62.76	333.1	1	0	125.532595	5.56	97	5.38	187	2.111	9.112672415	289.7829828	10	1	138	2	2
100272	1	35	6	3	1	22692.2691	21423.09481	3.14	6	0.75	2	2	2	1	2.9	35.3	2	1.08	95.47	392.6	2	0	77.80745708	4.65	82	4.55	370	4.177	9.627075072	339.8357501	10	1	134	2	2
100278	2	75	3	2	1	71879.30085	79986.0237	4.1	5.8	1.63	1	2	2	2	2.534	30.2	2	1	88.4	291.5	0	0	72.84514502	4.71	94	5.22	123	1.389	8.662331957	261.6024251	10	2	134	2	2
100280	2	33	3	2	1	154372.3116	155897.8241	5	5.6	1.24	2	2	2	2	2.612	39	1	0.85	75.14	237.9	0	0	103.8078697	4.47	91	5.05	139	1.569	8.752186259	341.3352641	10	2	143	2	2
100281	2	59	3	2	1	160902.6553	156240.0573	5	5.6	0.98	2	2	2	2	2.9	41.8	1	0.58	51.27	261.7	0	0	143.4033133	4.68	87	4.83	115	1.298	8.517693066	356.0395702	10	1	140	2	2
100608	2	64	1	3	3	19765.33641	20282.38814	0.53	8.3	1.22	2	2	2	1	1.681	33.2	1	0.66	58.34	356.9	0	0	121.5149779	4.09	204	11.32	253	2.856	10.1583623	337.2576284	10	2	140	1	2
100610	2	41	4	3	1	14495.34448	14809.10432	1.24	5	1.4	2	2	2	2	2.9	21.7	2	0.75	66.3	237.9	0	0	103.2116576	6.26	98	5.44	98	1.106	8.476787777	183.9462948	10	1	144	2	2
100611	1	43	1	1	6	21869.95392	23478.96599	2.15	5.3	1.19	2	2	2	2	2.9	26.7	2	0.8	70.72	350.9	2	0	105.5062306	6.75	88	4.88	367	4.143	9.689551482	258.7110246	10	1	137	2	2
100619	2	28	3	3	4	81923.05428	84653.9698	2.88	5.4	1.86	1	2	2	1	2.9	29.9	1	0.79	69.84	303.3	2	0	116.7893671	4.5	77	4.27	91	1.027	8.161517748	244.0293807	10	2	147	2	2
100622	1	43	7	2	1	56534.08294	54682.76417	1.22	4.7	1.4	1	2	2	1	2.9	17.4	2	1.13	99.89	386.6	1	0	70.82579017	3.78	82	4.55	162	1.829	8.801168402	153.1403302	10	1	135	2	2
100623	2	36	3	3	1	130878.3645	129734.0981	5	4.9	1.42	2	2	2	2	2.327	24.3	2	0.85	75.14	214.1	0	0	101.9903779	4.47	85	4.72	155	1.75	8.792929193	213.6681794	10	2	143	2	2
100624	1	23	1	2	6	31644.59132	34018.09079	0.49	5.4	1.11	2	2	2	1	2.379	29.5	2	0.79	69.84	303.3	2	0	121.5473892	3.7	113	6.27	52	0.587	7.985484357	235.5717885	10	2	148	2	2
100628	1	33	6	3	6	21719.03568	21041.37405	3.33	5.4	0.88	2	2	2	2	2.9	33.1	1	1.63	144.09	434.2	1	1	48.96832213	4.76	89	4.94	177	1.998	8.971638922	296.9612483	10	1	141	2	2
100635	1	39	6	3	1	28807.80404	27196.58905	5	5.4	1.09	2	2	2	2	2.9	32	2	0.76	67.18	374.7	2	0	114.1807912	4.86	87	4.83	90	1.016	8.272570608	264.7222595	10	2	134	2	2
100636	1	46	4	3	5	14930.20263	15076.73234	1.15	7.5	0.91	1	2	2	2	1.914	32.5	1	0.85	75.14	398.5	0	0	117.6119332	4.19	177	9.83	284	3.206	10.13197679	329.2892457	10	2	138	1	2
100639	2	80	3	2	2	19445.12115	21144.55989	1.49	5.9	1.45	1	2	2	1	2.9	26.1	1	1.03	91.05	416.4	2	1	69.48588993	7.06	102	5.66	113	1.276	8.659213451	226.0054711	10	1	142	2	2
100641	2	24	6	1	5	37194.19637	42015.64993	2.53	4.8	1.84	2	2	2	1	2.069	19.1	2	0.83	73.37	339	0	0	113.8253641	4.24	116	6.44	84	0.948	8.491259809	162.1830624	10	2	140	2	2
100642	1	65	4	3	5	6308.877848	6279.819428	1.69	6.2	0.85	2	2	2	2	2.9	46.1	2	1.34	118.46	511.5	0	1	64.83959893	6.88	95	5.27	315	3.556	9.61330235	443.1732383	10	2	142	2	2
100649	1	43	3	2	1	32781.41382	32446.07828	1.51	5.4	0.91	2	2	2	2	1.94	26.9	2	1.03	91.05	291.5	0	0	78.81879571	3.36	89	4.94	114	1.287	8.531687638	229.5023975	10	2	142	2	2
100657	2	57	4	2	1	22896.41049	22919.36216	2.49	6.1	1.42	1	2	2	2	2.9	55.1	1	0.79	69.84	196.3	2	0	90.91599891	3.8	127	7.05	124	1.4	8.971321472	494.3198131	10	2	144	1	2
100663	2	71	3	3	1	152138.7817	171414.6491	5	5.1	1.45	2	2	2	2	3.905	31.3	2	0.88	77.79	404.5	0	1	85.36888325	6.03	85	4.72	150	1.694	8.76013937	274.1923623	10	2	147	2	2
100667	1	20	4	2	5	31115.75203	29537.08087	3.92	5.6	1.32	2	2	2	2	2.9	21.6	2	1.22	107.85	333.1	2	0	91.78513157	3.7	82	4.55	50	0.565	7.625595072	164.7128536	10	1	141	2	2
100670	1	41	6	3	1	16614.62569	18730.68607	4.08	5.4	0.85	1	2	2	1	2.25	28.6	1	1.11	98.12	535.3	2	1	73.00291608	4.78	92	5.11	352	3.974	9.692272572	277.1989956	10	2	134	2	2
100672	2	25	1	3	1	30245.39538	32668.23284	1	5.3	1.01	2	2	2	2	2.9	30.5	2	0.62	54.81	350.9	0	0	158.0651826	5.72	85	4.72	384	4.335	9.700146629	295.8544722	10	1	135	2	2
100673	2	35	4	1	1	19220.78807	20522.26825	2.31	5.2	1.94	2	2	2	1	2.9	21.1	2	0.64	56.58	226	0	0	127.987357	4.32	89	4.94	92	1.039	8.317277766	175.4945609	10	2	145	2	2
100684	2	35	4	2	6	25123.7994	27255.02022	3.34	5.4	1.86	2	2	2	2	2.9	28	2	0.71	62.76	285.5	2	0	113.5394082	6.36	84	4.66	99	1.118	8.332789468	233.3181051	10	1	139	2	2
100689	1	21	4	2	5	33290.17842	32339.98889	2.53	5.9	1.22	2	2	2	2	3.465	43.6	2	1.18	104.31	517.5	1	1	94.44485741	4.89	105	5.83	53	0.598	7.931105083	345.7961816	10	1	144	2	1
100692	1	62	3	2	1	139409.1513	142001.401	5	5.1	1.01	1	2	2	2	2.9	28.2	1	0.98	86.63	398.5	0	0	77.50106033	4.65	88	4.88	223	2.518	9.191361405	259.1963916	10	1	136	2	2
100693	2	49	4	3	1	26191.37109	27784.4684	4.98	8	1.76	1	2	2	2	2.431	36.2	1	0.82	72.49	261.7	1	0	89.80356632	4.94	163	9.05	170	1.919	9.536401457	345.2177328	10	2	144	1	2
100696	1	70	3	2	3	22829.17077	25073.47689	1.18	5.7	0.93	2	1	2	1	2.9	27.9	1	0.91	80.44	356.9	1	0	82.36626633	4.58	79	4.39	376	4.245	9.605889815	268.0043258	10	2	142	2	2
100697	1	32	3	3	5	77444.57914	79818.10257	1.98	4.9	0.88	2	2	2	1	2.9	26.6	2	1	88.4	333.1	2	0	86.59495744	4.6	84	4.66	195	2.202	9.010669177	239.6838001	10	2	137	2	1
100698	2	48	6	3	1	16213.08678	16253.3788	5	5.1	1.29	2	2	2	2	2.767	22.7	2	0.64	56.58	226	0	0	133.4794436	4.37	88	4.88	79	0.892	8.153637486	185.0875709	10	1	137	2	2
100701	2	33	4	3	1	29028.35677	30878.07113	5	5.4	1.42	2	2	2	2	2.9	43.6	2	0.65	57.46	392.6	2	1	127.2284483	5.2	85	4.72	95	1.073	8.303380968	362.0274102	10	1	147	2	2
100705	2	56	3	2	3	166139.2273	160725.956	2.16	5.4	1.09	1	1	2	1	3.905	35.7	2	0.61	53.92	309.3	0	0	136.7367489	5.66	109	6.05	148	1.671	8.995412975	321.1362432	10	1	139	2	2
100709	1	38	3	2	1	30866.57567	31750.54281	1.02	5.3	1.84	2	2	2	1	2.9	21.7	2	1.03	91.05	327.1	2	0	80.82167025	4.71	84	4.66	107	1.208	8.410498453	182.5078164	10	2	139	2	2
100710	1	33	2	1	5	34939.46257	35117.40042	2.53	5	1.71	2	2	2	2	2.922	33.2	2	1.25	110.5	291.5	0	0	66.51897736	4.86	80	4.44	60	0.677	7.783224016	258.4030373	10	2	143	2	2
100711	2	69	3	3	1	139745.4564	138560.3987	5	4.9	2.09	1	2	2	1	2.9	23.3	2	0.64	56.58	160.6	2	0	123.9995169	5.25	92	5.11	63	0.711	7.971776123	185.7423837	10	1	134	2	2
100713	2	38	3	3	3	128887.5238	125026.3181	3.92	5.6	1.68	2	2	2	1	2.327	25	2	0.79	69.84	249.8	2	0	109.7691535	4.27	79	4.39	69	0.779	7.910407177	197.7601794	10	1	134	2	2
100714	2	37	3	3	1	72531.67779	70450.0065	1.63	5.3	1.47	2	2	2	2	2.612	26.7	2	0.72	63.65	297.4	2	0	122.8376213	4.47	93	5.16	93	1.05	8.372051806	223.5337832	10	1	145	2	2
100715	2	51	3	2	3	81073.89788	90424.87738	1.49	5.6	1.42	1	2	2	1	3.491	33.4	2	0.93	82.21	368.8	0	1	85.65879887	5.22	100	5.55	76	0.858	8.242756346	275.3080619	10	1	146	2	2
100721	2	73	2	1	1	15806.66025	17361.29578	1.52	5.3	1.27	2	2	2	2	2.9	25.3	2	0.48	42.43	214.1	0	0	170.8563484	5.84	100	5.55	189	2.134	9.15377002	231.5903815	10	1	138	2	2
100726	2	69	1	1	1	11092.8712	11463.96202	2.53	6.7	1.55	1	2	2	2	2.146	35.2	1	0.75	66.3	309.3	0	0	103.25973	4.27	127	7.05	135	1.524	9.056314684	318.7822769	10	1	148	1	2
100727	1	26	3	3	1	9163.36356	10224.20924	2.55	5.3	0.93	2	2	2	2	2.353	26.4	1	0.85	75.14	291.5	0	0	108.9554651	3.9	93	5.16	136	1.535	8.752107198	231.05563	10	2	139	2	2
100728	2	68	3	3	3	45212.47451	47363.43254	1.04	5.7	0.93	1	2	2	2	2.9	22.2	1	1.05	92.82	220.1	2	0	70.24028876	4.01	88	4.88	223	2.518	9.191361405	204.0482232	10	1	145	2	2
100730	2	44	3	3	1	6910.726506	8528.331361	1.99	5.5	1.58	2	2	2	2	2.302	37.7	2	0.68	60.11	261.7	2	0	126.678196	4.73	91	5.05	187	2.111	9.048820943	341.1405495	10	2	139	2	2
100732	1	35	6	2	1	20049.68272	20434.76368	4.43	5.3	1.19	2	2	2	1	2.9	40.1	2	0.96	84.86	493.7	2	1	89.13560832	5.56	85	4.72	228	2.574	9.178849705	368.0718732	10	2	141	2	2
100739	1	79	3	3	1	49247.77182	49928.92075	2.46	6.5	0.88	1	1	2	1	2.9	31.4	1	1.24	109.62	374.7	2	0	56.23557298	3.44	89	4.94	194	2.19	9.063347348	284.5891067	10	1	142	1	2
100742	1	34	4	3	1	25666.32239	27280.38598	5	5.5	1.37	2	2	1	2	2.9	21.8	2	1.06	93.7	297.4	1	0	96.92760456	5.12	86	4.77	66	0.745	7.950854858	173.3286359	10	2	134	2	2
100743	2	52	1	3	1	31534.06324	33838.18951	5	5.9	1.58	2	2	2	2	2.9	27.7	2	0.74	65.42	297.4	0	0	111.0697937	6.21	105	5.83	168	1.897	9.084777149	251.648327	10	1	135	2	2
100745	1	64	1	1	1	6011.732011	5935.779832	1.22	6.1	1.06	2	2	2	2	2.9	29.4	2	0.86	76.02	321.2	0	0	89.53076621	5.48	83	4.61	154	1.739	8.76264603	257.6217933	10	1	135	2	2
100747	2	55	7	2	1	282289.2528	278720.9866	1.22	5.3	1.45	1	2	2	2	3.957	30.9	1	0.75	66.3	380.7	0	1	108.1244035	6.26	103	5.72	188	2.123	9.17802377	283.6009345	10	1	141	2	2
100748	2	62	4	3	3	14019.69966	14735.92868	1.85	5.3	2.15	2	2	2	1	2.9	25.4	1	0.88	77.79	249.8	2	0	78.91436335	5.12	85	4.72	90	1.016	8.249313746	209.5325692	10	1	136	2	2
100749	1	21	6	2	5	36484.34185	47238.57149	1.36	5.2	1.09	2	2	2	2	2.9	32.2	2	1.03	91.05	493.7	2	1	91.16190133	5.69	91	5.05	347	3.918	9.667037106	311.2785948	10	2	137	2	1
100752	1	42	6	3	5	10099.49227	10515.97416	5	5.3	1.53	2	2	2	2	2.9	19.3	2	0.95	83.98	285.5	0	0	86.94115436	5.84	79	4.39	283	3.195	9.32174757	179.9097281	10	1	143	2	2
100754	1	54	4	3	6	45059.09975	47302.53934	4.31	5.4	1.4	1	2	2	1	2.922	30	1	0.83	73.37	356.9	2	0	117.0169076	5.72	93	5.16	296	3.342	9.529811767	285.894353	10	1	143	2	2
100756	1	60	4	2	1	8344.219912	8559.612904	2.92	6.2	1.94	2	2	2	2	2.9	22.7	1	1.3	114.92	345	0	0	68.24727826	7.11	110	6.11	194	2.19	9.275191344	210.5468435	10	1	135	2	2
100759	1	35	3	3	5	38169.17409	40377.21523	1.06	5.5	4.29	2	2	2	1	2.9	25	2	0.86	76.02	279.6	2	0	101.2001189	7.47	95	5.27	103	1.163	8.495458699	212.3864675	10	2	143	2	2
100760	2	63	3	3	3	105616.7623	103133.9285	5	5.6	2.46	1	2	2	2	2.9	22.4	2	0.65	57.46	172.5	2	0	124.0708917	7.21	88	4.88	79	0.892	8.153637486	182.6414797	10	2	135	2	2
100761	1	80	3	3	2	39992.16204	45153.35436	3.43	5.6	1.55	1	2	2	1	2.9	23.3	1	1.07	94.59	386.6	0	0	66.49697692	4.53	80	4.44	71	0.802	7.951559331	185.2713324	10	1	140	2	2
100772	2	45	7	3	5	26528.92606	26880.96804	0.96	5.2	1.73	2	2	2	2	2.9	31	2	0.83	73.37	184.4	2	0	100.1889418	4.97	89	4.94	126	1.423	8.631771096	267.584904	10	2	144	2	2
100775	2	21	3	2	5	83639.01151	92029.60143	2.53	5.1	1.5	2	2	2	1	2.9	20.6	2	0.71	62.76	196.3	0	0	140.0475119	3.49	91	5.05	75	0.847	8.135200439	167.5851291	10	2	142	2	2
100780	1	54	3	3	1	28527.65669	29969.98135	1.22	5.7	1.73	1	2	2	1	2.741	28.5	2	0.84	74.26	214.1	2	0	95.22342965	4.78	103	5.72	74	0.835	8.245646901	235.0009367	10	1	146	2	2
100782	1	39	3	3	5	82541.90045	82606.91549	2.53	5.6	0.98	2	2	2	2	2.9	37.7	2	0.87	76.91	362.8	2	0	97.68923663	5.51	122	6.77	317	3.579	9.869775638	372.0905416	10	2	143	2	2
100787	1	72	3	2	1	59882.03688	62446.30869	4.57	5.6	1.6	1	2	2	1	2.9	29.6	1	1.27	112.27	481.8	2	1	55.74553116	5.35	85	4.72	106	1.197	8.41294317	249.0231178	10	1	142	2	2
100788	1	35	3	3	1	37421.55786	39016.93071	1.58	4.7	0.62	2	2	2	1	2.9	27.2	2	1.08	95.47	297.4	2	0	77.80745708	7.53	78	4.33	133	1.502	8.553910774	232.6663731	10	2	142	2	2
100790	2	60	4	3	2	8620.23335	8476.633486	5	5.5	1.63	2	2	2	2	2.9	27.3	1	0.98	86.63	374.7	2	1	70.16248762	5.84	93	5.16	185	2.089	9.059808138	247.3327622	10	1	144	2	2
100800	2	76	3	3	2	43116.80086	44200.78742	5	6.1	1.4	2	2	2	2	2.9	31	2	0.66	58.34	267.7	0	0	117.3489445	3.93	99	5.5	105	1.185	8.55593302	265.2339236	10	1	135	2	2
100801	1	34	3	2	1	31597.65875	30167.97662	0.43	4.9	1.06	2	2	2	1	2.146	35.8	2	0.84	74.26	267.7	2	0	104.5994817	3.62	91	5.05	100	1.129	8.422882512	301.5391939	10	2	139	2	2
100802	2	51	4	3	1	26733.68544	28248.98586	5	9.7	0.85	1	2	2	2	2.9	37.5	2	0.66	58.34	190.3	0	0	114.4337491	3.8	136	7.55	363	4.098	10.11391054	379.2716452	10	1	141	1	2
100816	2	43	3	1	6	17534.27327	23278.68647	1.22	7	1.16	1	2	1	1	2.9	32	1	0.7	61.88	303.3	2	0	123.0837768	4.94	129	7.16	228	2.574	9.596010853	307.0723473	10	2	139	1	2
100817	2	60	7	3	5	9975.887253	10377.10023	2.8	5.3	1.86	2	2	2	2	4.008	28.2	2	0.73	64.53	285.5	2	0	109.5970247	6.31	92	5.11	98	1.106	8.413608875	237.2637703	10	1	138	2	2
100825	2	37	4	3	5	16224.48056	16798.42123	2.53	5.8	1.91	2	2	2	2	2.9	36.9	2	0.63	55.69	226	2	0	128.8726116	4.24	93	5.16	68	0.768	8.058960018	297.3756247	10	1	146	2	2
100836	1	63	2	1	3	17837.11565	18581.75605	5	6.6	1.86	1	2	2	1	2.896	27.7	2	0.67	59.23	214.1	2	0	119.8068349	5.2	99	5.5	99	1.118	8.49709252	235.3694628	10	1	137	1	2
100838	2	37	3	3	1	39153.9071	38527.91025	0.49	5.7	1.14	2	2	2	1	2.9	48.8	1	0.78	68.95	327.1	0	0	111.9994596	5.97	100	5.55	196	2.213	9.190137665	448.478718	10	1	136	2	2
100840	1	76	3	3	1	34253.93607	35190.00027	0.73	6.2	1.09	1	2	2	1	2.9	27.6	1	0.87	76.91	499.6	0	1	85.31544727	4.76	96	5.33	194	2.19	9.13905917	252.2380331	10	1	140	2	2
100841	2	41	6	3	1	12628.48515	14073.25043	5	5.4	2.22	2	2	2	1	2.9	21.9	2	0.68	60.11	350.9	2	0	128.5072531	6.1	96	5.33	163	1.84	8.964951212	196.3324315	10	1	134	2	2
100843	1	33	7	1	1	27391.11617	27120.15236	0.56	5.7	0.75	1	2	2	1	2.9	40.3	1	1.08	95.47	505.6	2	1	78.74241042	5.25	97	5.38	176	1.987	9.052047793	364.7975261	10	2	146	1	2
100846	1	29	3	2	6	30198.35243	37989.34246	2.53	4.7	1.78	2	2	2	2	1.758	23.4	2	1.06	93.7	321.2	2	0	82.59776322	3.75	79	4.39	46	0.519	7.504942068	175.6156444	10	2	140	2	2
100848	2	70	3	2	1	134407.8809	151132.1533	4.65	7.4	1.37	1	2	1	2	2.9	37.7	1	0.66	58.34	267.7	2	0	119.324451	3.72	134	7.44	287	3.24	9.864174835	371.8793913	10	1	141	1	2
100851	2	71	3	3	1	77849.4736	85172.59948	2.48	6.9	1.29	1	2	1	2	2.9	28.9	1	0.78	68.95	309.3	2	0	98.11952394	4.47	225	12.49	182	2.055	9.926959909	286.8891414	10	1	140	1	2
100853	1	80	1	3	1	25356.65329	26547.75301	3.37	7.7	2.04	2	2	2	2	3.62	32.1	2	1.73	152.93	386.6	2	0	38.19491768	6.18	162	8.99	115	1.298	9.139381283	293.3741392	10	2	136	1	2
100856	2	75	7	3	3	16178.80517	17725.74096	5	5.4	1.91	1	2	2	1	1.422	20.5	1	0.81	71.6	392.6	0	1	92.89854252	3.65	111	6.16	77	0.869	8.360188443	171.3838631	10	1	136	2	2
100860	2	36	4	1	4	36072.96807	40726.22528	0.99	6.8	1.06	2	2	2	2	3.103	42.9	2	0.87	76.91	333.1	2	0	89.29146503	4.71	138	7.66	114	1.287	8.970304953	384.8260825	10	2	140	1	2
100861	1	36	3	2	1	27945.24511	26780.24517	1.94	5.2	0.91	2	2	2	2	2.9	51.9	2	0.87	76.91	416.4	2	0	99.28952282	4.22	88	4.88	157	1.773	8.840435439	458.8185993	10	2	139	2	2
100862	2	62	2	2	1	11232.42441	11969.01329	4.62	5.7	1.14	2	2	2	2	2.9	32.8	2	0.67	59.23	232	2	0	120.1966084	5.87	92	5.11	158	1.784	8.89123643	291.6325549	10	1	140	2	2
100866	1	46	3	3	1	22078.22251	22020.8808	2.64	5.5	1.45	1	2	2	2	2.948	39.1	1	1.06	93.7	499.6	0	1	75.2134033	4.73	103	5.72	77	0.869	8.28538723	323.9586407	10	1	145	2	2
100874	1	55	6	3	1	11894.65522	12003.68741	3.19	5.9	1.37	2	2	2	2	3.026	22.5	2	0.9	79.56	333.1	2	0	87.60896846	4.78	84	4.66	84	0.948	8.168486417	183.7909444	10	2	144	2	2
100876	1	77	6	2	3	21148.27898	22058.66391	0.91	5.8	1.37	1	2	2	1	2.715	28.8	2	1.17	103.43	321.2	1	0	60.44967176	4.37	118	6.55	69	0.779	8.311643949	239.3753457	10	1	148	2	2
100879	1	71	7	1	2	8067.658502	7854.228926	1.4	7.9	2.25	1	2	2	1	4.784	26.7	2	1.04	91.94	303.3	0	0	70.40056269	7.53	138	7.66	106	1.197	8.897545599	237.5644675	10	1	141	1	2
100880	1	46	3	2	3	30969.84439	30515.62684	1.27	5.9	0.83	1	2	2	1	3.569	29.1	2	1.14	100.78	339	2	0	69.15602306	5.38	103	5.72	209	2.36	9.28391606	270.1619573	10	2	139	2	2
100881	1	26	4	2	5	35025.49325	34374.30994	1.76	5.2	1.06	2	2	2	2	4.37	25.2	2	1.33	117.57	422.3	0	1	78.77280043	6.75	82	4.55	274	3.093	9.326700173	235.0328444	10	1	137	2	2
100887	2	64	4	3	3	8157.803645	8764.744442	1.05	7.7	1.11	1	2	2	1	2.9	29.5	1	0.76	67.18	297.4	0	0	92.86052904	4.29	109	6.05	104	1.174	8.642591601	254.9564522	10	1	144	1	2
100890	2	68	4	1	3	8614.571172	8750.815659	0.75	6.2	1.4	1	2	1	2	2.9	30.3	1	0.57	50.39	333.1	0	0	127.8396818	3.31	96	5.33	62	0.7	7.998335396	242.3495625	10	2	145	2	2
100892	1	23	1	3	5	41543.77707	52180.47456	3.29	5.2	1.66	2	2	2	2	1.991	28.3	2	1.09	96.36	440.2	0	1	83.83340759	3.98	83	4.61	75	0.847	8.043181541	227.6220376	10	2	137	2	2
100898	2	42	3	3	1	23405.2128	28776.47589	2.53	5.3	1.47	2	2	2	2	4.448	28.3	2	0.67	59.23	321.2	1	0	130.0852693	6.7	91	5.05	164	1.852	8.917578754	252.3674787	10	2	139	2	2
100902	2	52	6	2	6	16654.22143	16672.25154	4.9	5.4	1.19	2	2	2	1	2.9	23.6	1	0.73	64.53	297.4	0	0	112.8274543	5.43	90	5	266	3.003	9.390158799	221.6077476	10	1	136	2	2
100905	1	80	3	3	1	30205.44161	34730.59204	5	5.6	1.29	2	1	2	1	1.888	28.3	2	1.01	89.28	327.1	0	0	71.0761534	3.8	101	5.61	136	1.535	8.834628222	250.0199787	10	1	144	2	2
100913	2	23	4	3	5	35011.09806	37736.88037	1.89	4.4	1.29	2	2	2	2	2.9	28.2	2	0.77	68.07	273.6	2	0	112.5909611	4.19	76	4.22	77	0.869	7.981391582	225.0752426	10	2	143	2	2
100915	1	67	3	1	6	143557.9505	159258.3053	3.86	5.7	1.32	1	2	2	1	3.491	33.5	1	0.94	83.1	517.5	0	1	80.04889121	5.35	97	5.38	120	1.355	8.669055541	290.4133606	10	2	145	2	2
100919	1	80	3	3	2	12155.56862	13963.27326	1.24	5.8	1.5	2	1	1	1	2.9	22.9	1	0.95	83.98	315.2	2	0	76.28123941	3.83	96	5.33	81	0.914	8.265650166	189.2833888	10	2	141	2	2
100923	1	22	2	2	5	32386.85889	35617.34233	0.41	5.1	0.8	2	2	2	2	2.9	26.9	2	0.74	65.42	285.5	2	0	132.2613161	3.93	93	5.16	152	1.716	8.863332833	238.4236532	10	1	139	2	2
100924	2	40	3	2	1	28967.29494	29031.82573	2.53	4.7	0.91	2	2	2	1	2.9	44.9	1	0.75	66.3	392.6	2	1	115.345106	4.97	87	4.83	138	1.558	8.700014623	390.6306566	10	1	142	2	2
100925	2	45	4	1	1	21443.15167	24275.23892	3.08	5.5	2.17	1	2	2	1	2.9	26.2	2	1.11	98.12	243.9	2	0	64.42281771	6	83	4.61	110	1.242	8.426173793	220.7657534	10	1	146	2	2
100928	1	25	3	1	1	121150.9232	143271.6381	2.08	5.2	1.22	2	2	2	1	2.534	19	2	0.86	76.02	303.3	2	0	108.3540164	4.03	92	5.11	68	0.768	8.048149102	152.9148329	10	1	146	2	2
100929	2	40	4	2	5	35092.127	39945.67247	2.53	5.3	2.28	2	2	2	2	2.379	35.9	2	0.83	73.37	267.7	1	0	92.28057181	4.97	92	5.11	75	0.847	8.14612951	292.4460494	10	1	144	2	2
100930	2	59	2	2	6	18491.84655	18608.96563	0	7.8	0.98	1	2	2	2	2.9	29.5	1	0.67	59.23	356.9	2	0	121.412882	6.54	132	7.33	215	2.427	9.56029277	282.0286367	10	1	140	1	2
100933	2	65	6	3	1	15818.46639	17354.47124	2.53	4.9	1.16	2	2	2	2	2.586	22.1	2	0.6	53.04	255.8	1	0	135.2166258	4.63	83	4.61	189	2.134	8.967440442	198.1804338	10	1	138	2	2
100935	1	20	4	2	6	41874.71664	42180.80215	1.07	5.6	1.06	2	2	2	1	1.784	21.3	2	0.9	79.56	291.5	0	0	130.3874295	3.08	87	4.83	59	0.666	7.850298382	167.2113555	10	2	143	2	2
100937	1	55	2	1	1	37455.24376	41071.69378	1.38	5.7	1.16	1	2	2	2	2.9	27.2	2	1.02	90.17	410.4	0	0	75.82629297	6.57	87	4.83	140	1.581	8.714403361	237.0317714	10	1	135	2	2
100947	2	37	3	1	1	37414.22561	44147.13767	2.53	5.4	0.91	1	2	2	1	2.9	37.2	1	0.86	76.02	452	2	1	100.0649277	6.44	94	5.22	235	2.653	9.309733116	346.3220719	10	2	146	2	2
100948	2	68	4	3	1	10905.55318	11436.86119	3.34	6.6	1.47	1	2	2	2	2.9	25.6	2	0.85	75.14	374.7	0	1	80.6112813	4.91	87	4.83	141	1.592	8.721520828	223.2709332	10	2	134	1	2
100949	2	51	4	3	1	8351.937003	8658.813699	5	5.4	1.94	2	2	2	2	2.508	36.3	1	0.88	77.79	386.6	0	1	82.10598667	4.86	100	5.55	92	1.039	8.433811582	306.1473604	10	2	135	2	2
100950	2	61	4	3	2	11288.79654	10949.32388	0.04	4.7	0.47	1	2	2	1	2.9	23.3	1	1.12	99.01	499.6	2	1	59.94114286	3.31	79	4.39	302	3.41	9.386727689	218.7107552	10	2	143	2	2
100952	1	21	3	3	5	151255.6327	162895.7971	4.19	5.4	1.4	2	2	2	1	3.207	20.8	2	0.85	75.14	350.9	2	0	113.7831864	4.89	88	4.88	69	0.779	8.018296139	166.7805597	10	1	143	2	2
100955	1	64	4	3	1	5836.84709	5933.617952	1.2	6	1.24	1	2	2	1	2.9	24.6	2	0.88	77.79	350.9	0	0	105.6703462	4.97	126	6.99	85	0.96	8.585785983	211.2103352	10	2	146	2	2
100961	2	20	3	2	5	50733.85078	56031.44517	1.99	5	1.71	2	2	2	2	2.198	17.2	2	0.84	74.26	261.7	2	0	116.495906	4.27	83	4.61	86	0.971	8.180040723	140.6967004	10	2	139	2	2
100966	2	37	3	3	1	46625.3262	46337.5771	1.61	5.5	1.24	2	2	2	2	2.638	21.8	2	0.56	49.5	202.2	0	0	164.1663398	4.27	86	4.77	91	1.027	8.272059622	180.3308998	10	1	142	2	2
100967	2	38	3	3	1	66226.63673	65465.23294	1.24	5.2	1.4	2	2	2	1	2.9	27.9	2	0.81	71.6	285.5	0	0	106.6473987	4.45	83	4.61	69	0.779	7.959799932	222.0784181	10	2	147	2	2
100969	2	61	3	3	2	22158.94365	22801.40083	0.94	7.3	1.14	1	2	2	1	2.9	36.7	2	3.1	274.04	440.2	2	1	20.58660338	4.91	181	10.05	119	1.344	9.284473344	340.7401717	10	2	146	1	2
100971	2	22	4	3	5	20688.38658	22076.69762	0	5.1	1.11	2	2	2	2	2.9	42.2	1	0.65	57.46	279.6	0	0	138.1435957	5.15	80	4.44	88	0.994	8.166216269	344.6143265	10	2	143	2	2
100972	1	57	7	3	5	27444.33984	27899.78375	0.49	5.6	1.6	1	2	1	1	2.9	30.5	2	1.4	123.76	422.3	1	1	52.23525267	6.31	89	4.94	93	1.05	8.328088682	254.0067048	10	1	139	2	2
100973	1	28	7	3	1	21445.43324	21195.18482	2.35	5.4	1.14	2	2	2	1	2.198	38.4	2	0.92	81.33	368.8	2	0	97.96113664	3.65	83	4.61	78	0.881	8.082402254	310.3642466	10	1	145	2	2
100983	2	42	6	3	1	20807.95405	22421.78548	3.43	5.7	1.34	2	2	2	2	2.9	30.2	2	0.68	60.11	297.4	1	0	127.880156	4.91	106	5.88	103	1.163	8.605020902	259.8716312	10	1	139	2	2
100986	2	50	2	1	1	15952.32499	16616.54678	1.35	5.9	1.47	2	2	2	2	3.362	27.1	1	0.58	51.27	220.1	0	0	148.3034428	5.33	118	6.55	104	1.174	8.721928343	236.3642581	10	2	136	2	2
100989	2	68	4	3	1	14663.53939	15009.05067	3.46	5.8	1.16	1	2	2	1	2.508	25.3	1	0.92	81.33	356.9	0	0	73.57565071	4.16	94	5.22	114	1.287	8.58634605	217.2345551	10	1	136	2	2
100994	1	28	1	2	6	41393.57156	54410.3839	2.72	5	1.34	2	2	2	1	2.9	26.6	2	0.69	61	243.9	2	0	136.5315805	4.4	87	4.83	123	1.389	8.584945293	228.3595448	10	2	136	2	2
100996	1	52	3	3	1	172888.174	185328.3313	5	5.5	1.06	1	2	2	1	3.284	29.9	2	1	88.4	339	2	0	78.46741939	5.22	97	5.38	187	2.111	9.112672415	272.4689052	10	2	137	2	2
100997	2	60	2	1	3	7310.937626	7459.076089	1.13	6	1.45	1	2	2	1	3.439	42.8	1	0.74	65.42	291.5	0	0	107.8896888	5.43	119	6.61	130	1.468	8.953510763	383.2102607	10	1	140	2	2
100999	2	29	3	3	1	43650.66445	46999.35413	2.41	4.7	1.24	2	2	2	2	2.9	32.9	2	0.66	58.34	237.9	0	0	142.6978907	4.78	88	4.88	114	1.287	8.520388082	280.3207679	10	2	135	2	2
101001	1	67	4	3	1	7196.140254	7672.738839	2.07	5.6	1.55	2	2	2	2	2.9	33.2	2	1	88.4	392.6	0	0	90.3332184	4.14	104	5.77	72	0.813	8.227909838	273.1666066	10	2	145	2	2
101002	2	37	2	3	6	66842.60776	65157.03088	4.81	5	1.71	2	2	2	2	2.9	18.9	2	0.76	67.18	303.3	2	0	115.4075478	3.78	82	4.55	74	0.835	8.01763716	151.5333423	10	2	138	2	2
101003	1	56	1	1	1	18964.61288	21077.9769	2.53	5.5	1.34	2	2	2	1	3.362	29.7	2	0.81	71.6	315.2	0	0	98.5744057	5.4	97	5.38	147	1.66	8.871996385	263.4982926	10	2	148	2	2
101007	2	43	3	2	1	34505.7014	34454.18011	1.02	5.8	1.06	1	2	2	1	2.9	31.1	2	0.81	71.6	315.2	0	0	104.0045263	6.23	94	5.22	220	2.484	9.243775148	287.4814071	10	1	142	2	2
101009	2	21	1	2	3	55711.69608	64795.88678	1.41	5.5	0.93	2	2	2	1	2.121	49.4	2	0.61	53.92	416.4	0	1	166.8617916	3.72	94	5.22	152	1.716	8.874028123	438.3769893	10	2	143	2	2
101010	1	71	3	3	3	40297.94118	42595.98205	2.07	5.8	1.06	2	1	2	1	2.9	31.7	2	0.99	87.52	297.4	0	0	74.51944116	3.05	98	5.44	120	1.355	8.679312041	275.1341917	10	2	139	2	2
101011	1	23	3	3	5	127597.7352	171836.1798	4.41	5.8	1.32	2	2	2	1	2.508	31.1	2	0.91	80.44	273.6	2	0	103.2460704	4.37	91	5.05	121	1.366	8.613502872	267.8799393	10	1	134	2	2
101013	2	44	4	3	6	13619.82328	13647.42127	2.53	5.5	2.07	2	2	2	2	2.9	31.5	2	0.77	68.07	261.7	0	0	98.69914343	5.35	78	4.33	80	0.903	8.045588281	253.4360308	10	1	144	2	2
101017	1	65	3	3	1	14847.8458	14801.85645	2.67	5.5	1.19	1	2	2	1	2.9	20.2	1	1.36	120.22	475.8	1	1	52.59115841	5.9	91	5.05	224	2.529	9.229358378	186.4330392	10	2	139	2	2
101019	1	49	3	3	3	108977.2367	110963.9286	4	10.4	0.98	2	2	2	2	2.9	32.6	2	0.96	84.86	208.2	2	0	83.25057495	4.6	241	13.38	143	1.614	9.754494383	317.9965169	10	1	141	1	2
101021	1	61	4	3	2	10989.27782	11178.05279	2.65	6.5	1.47	2	2	2	1	2.896	31.1	2	1.16	102.54	339	1	0	77.57721642	4.58	129	7.16	59	0.666	8.244202668	256.394703	10	2	145	1	2
101023	1	52	7	3	1	433085.0053	419056.5762	5	4.9	1.53	1	2	2	1	2.767	25.2	2	1	88.4	350.9	0	0	78.46741939	4.6	91	5.05	74	0.835	8.121777419	204.668791	10	2	144	2	2
101025	2	23	6	3	6	27782.27884	33148.32735	1.24	5.3	1.97	2	2	2	2	2.819	24.5	1	0.73	64.53	303.3	2	0	133.1474083	5.2	89	4.94	90	1.016	8.29529886	203.2348221	10	2	137	2	2
101026	2	61	2	3	2	9225.790074	9621.022432	1.83	5.9	1.47	2	2	2	2	2.9	26.8	2	0.62	54.81	237.9	0	0	131.8852061	4.58	96	5.33	153	1.727	8.901638932	238.5639234	10	2	141	2	2
101222	1	48	7	3	1	13723.33968	13972.02466	5	5.7	0.93	2	2	2	2	2.9	34.1	1	0.91	80.44	452	2	1	88.9226324	4.45	89	4.94	447	5.047	9.898047784	337.5234294	10	1	141	2	2
101227	1	60	4	2	3	12704.71497	13696.25148	3.32	5.1	1.11	1	2	2	1	2.9	31.3	1	1.12	99.01	469.9	0	1	81.05473057	6.05	88	4.88	173	1.953	8.937481228	279.7431624	10	1	144	2	2
101228	2	30	3	2	5	43271.89021	46803.21795	0.8	5.4	0.78	2	2	2	1	2.9	25.8	2	0.72	63.65	291.5	0	0	128.1801375	4.14	89	4.94	176	1.987	8.965973184	231.3221082	10	2	139	2	2
101230	2	50	4	3	3	24587.33277	27337.44281	1.05	5.5	1.97	2	2	2	1	1.836	30.6	2	0.73	64.53	232	0	0	102.2772594	4.14	86	4.77	78	0.881	8.117908942	248.4080136	10	1	137	2	2
101236	1	26	4	2	6	37989.70124	39259.65201	2.17	5.5	1.45	2	2	2	2	2.9	21.2	2	0.69	61	226	2	0	167.9845066	3.67	92	5.11	54	0.61	7.817625443	165.7336594	10	2	145	2	2
101239	2	80	3	3	1	36596.15264	40979.68015	3.08	5.5	1.78	1	2	2	2	2.9	21.4	2	0.75	66.3	154.6	1	0	100.2051594	5.3	81	4.5	106	1.197	8.364741068	179.0054589	10	1	144	2	2
101246	1	54	6	2	1	26513.80091	26886.93969	0.87	9.1	1.14	1	2	2	1	2.508	31.1	1	1.18	104.31	416.4	2	0	64.32951528	4.78	228	12.66	234	2.642	10.19151956	316.9562584	10	2	144	1	2
101247	1	38	6	3	1	18903.08356	17845.83769	3.86	5.7	1.14	2	2	2	2	2.302	23	2	0.85	75.14	232	0	0	100.8770883	3.8	107	5.94	85	0.96	8.42233291	193.7136569	10	1	141	2	2
101249	2	63	2	1	1	7257.180731	7101.657339	2.82	5.8	1.63	1	2	2	2	2.793	30.3	1	0.72	63.65	267.7	0	0	110.2580269	5.02	134	7.44	131	1.479	9.079889943	275.1206653	10	1	140	1	2
101250	2	38	3	3	1	179274.4966	176978.8906	4.76	5.4	1.16	2	2	2	2	2.9	31.6	2	0.84	74.26	232	2	0	102.2642135	4.29	88	4.88	184	2.077	8.999125392	284.3723624	10	2	147	2	2
101253	1	57	4	3	3	13622.07341	13971.77668	1.94	5.7	1.11	1	2	2	1	2.9	31	1	0.98	86.63	321.2	2	0	95.54834774	4.5	88	4.88	119	1.344	8.563313127	265.4627069	10	2	147	2	2
101254	2	29	4	3	6	47867.01324	51148.7931	3.98	5.6	1.53	2	2	2	1	2.586	19.3	2	0.77	68.07	243.9	2	0	107.4156308	4.47	85	4.72	79	0.892	8.118951928	156.6957722	10	2	144	2	2
101256	2	34	4	3	5	13656.29275	13215.88898	1.18	6.6	1.14	1	2	2	2	2.069	52.9	1	0.71	62.76	350.9	0	0	114.2094971	3.88	118	6.55	151	1.705	9.094817281	481.1158342	10	1	144	1	2
101262	1	25	1	3	5	50110.13903	51910.71975	2.53	4.9	1.55	2	2	2	2	2.819	41.2	2	0.83	73.37	458	2	1	112.8860062	4.81	88	4.88	95	1.073	8.338066526	343.5283409	10	2	141	2	2
101265	2	47	4	3	1	15612.69758	16091.91542	5	6.2	1.06	2	2	2	1	2.9	26.1	2	0.8	70.72	327.1	0	0	93.184325	6.26	95	5.27	202	2.281	9.168997408	239.3108324	10	2	145	2	2
101273	1	67	2	3	3	17570.14421	18035.30122	5	5.9	1.01	2	2	2	2	2.431	42.1	1	0.98	86.63	404.5	0	0	76.29041413	4.45	116	6.44	221	2.495	9.458605712	398.2073005	10	1	140	2	2
101275	1	80	4	3	2	11620.81453	12853.60793	1.64	5.7	1.16	1	1	2	1	2.9	28.9	1	1.27	112.27	469.9	2	1	66.13386541	5.84	95	5.27	89	1.005	8.349366081	241.2966797	10	2	147	2	2
101277	1	75	7	3	1	7149.040152	9879.637612	2.19	5.6	1.71	2	2	1	1	2.9	32.6	1	0.78	68.95	315.2	2	0	97.03388967	4.16	94	5.22	84	0.948	8.280964401	269.9594395	10	2	139	2	2
101282	1	60	3	2	1	218602.3765	213902.4963	5	5.2	1.37	1	2	2	2	2.9	33.8	1	0.91	80.44	327.1	2	0	84.98447153	5.74	97	5.38	198	2.235	9.169830829	309.940282	10	1	139	2	2
101283	2	56	4	3	5	16519.87394	17524.69979	4.62	6.2	1.73	2	2	2	2	2.9	42.1	2	0.81	71.6	327.1	0	0	88.64835734	5.51	89	4.94	141	1.592	8.74424908	368.1328862	10	1	144	1	2
101285	1	30	3	2	6	152613.0042	148338.9621	2.43	5.8	1.53	2	2	2	1	2.9	34.2	1	0.85	75.14	273.6	2	0	105.8358967	5.2	100	5.55	206	2.326	9.239899174	316.0045518	10	1	145	2	2
101286	2	52	4	2	5	15819.73068	15802.57256	0.74	5.5	1.37	2	2	2	1	2.9	38.3	1	0.97	85.75	380.7	2	1	73.0905641	4.99	86	4.77	131	1.479	8.636397439	330.7740219	10	2	148	2	2
101288	2	62	4	3	1	24331.80479	26463.28403	5	5.4	1.94	1	2	2	2	2.9	25.1	1	1.03	91.05	327.1	0	0	65.80742591	5.77	91	5.05	67	0.756	8.022404945	201.3623641	10	1	141	2	2
101298	2	60	7	3	3	33789.91193	32246.39013	1.7	5.6	1.89	1	2	2	1	2.9	32.5	2	0.95	83.98	303.3	2	0	80.8686707	5.97	82	4.55	260	2.935	9.274253698	301.4132452	10	1	142	2	2
101300	2	35	2	3	1	60549.90456	61372.62553	3.66	5.4	1.01	2	2	2	2	1.577	26.9	2	0.57	50.39	255.8	0	0	162.6719423	3.21	98	5.44	136	1.535	8.804475184	236.8403824	10	1	134	2	2
101307	2	47	4	2	3	19386.13748	19393.87669	0.77	6.1	1.68	2	2	2	2	3.62	42.8	1	0.61	53.92	410.4	0	1	127.4201403	5.72	103	5.72	100	1.129	8.546751994	365.8009853	10	1	137	2	2
101316	1	22	6	3	5	46006.78042	50391.10899	3.66	5.5	1.16	2	2	2	2	2.9	21.6	2	1.07	94.59	214.1	0	0	86.42061748	3.49	90	5	49	0.553	7.698482788	166.2872282	10	1	136	2	2
101319	1	34	1	3	3	63102.19336	62492.91941	1.06	5	1.11	2	2	2	1	2.9	40.9	1	1.03	91.05	350.9	0	0	82.66728437	3.34	95	5.27	182	2.055	9.064736398	370.7477187	10	2	143	2	2
101320	1	80	3	3	1	61677.12204	73691.99065	5	5.3	1.58	1	1	2	2	2.9	22.7	2	1.24	109.62	440.2	2	1	56.09215903	3.98	83	4.61	101	1.14	8.340813944	189.3364765	10	1	146	2	2
101324	1	35	4	3	1	16079.49533	16859.17978	0.73	5.8	2.17	2	2	2	1	2.9	24.8	2	1.47	129.95	339	2	0	66.07096519	4.55	78	4.33	53	0.598	7.63385356	189.3195683	10	2	140	2	2
101327	2	52	3	2	3	42339.35662	41456.14248	0.92	5.2	1.34	1	2	1	2	2.9	26.1	1	0.76	67.18	303.3	2	0	107.7036656	6.08	93	5.16	159	1.795	8.908356515	232.508105	10	1	136	2	2
101330	2	22	3	3	5	74373.66323	74232.73283	1.71	5.2	1.86	2	2	2	2	2.793	21.7	2	0.64	56.58	208.2	0	0	156.3848056	5.04	88	4.88	95	1.073	8.338066526	180.9360436	10	1	138	2	2
101333	2	71	6	3	5	20790.43864	23034.05951	5	5	2.17	1	2	2	2	2.172	25.3	1	1.02	90.17	356.9	0	0	71.99593989	4.58	96	5.33	58	0.655	7.931644021	200.6705937	10	1	141	2	2
101335	1	80	4	3	2	8503.239751	8934.531644	4.31	5.5	1.71	1	2	2	1	2.9	25.3	1	1.33	117.57	261.7	0	0	62.70304151	4.11	81	4.5	117	1.321	8.463475909	214.1259405	10	1	139	2	2
101339	1	63	1	1	1	6654.654498	6964.950347	1.16	7.2	1.29	2	2	2	1	2.974	31.3	1	0.63	55.69	356.9	0	0	128.6272318	5.02	169	9.38	148	1.671	9.433963808	295.2830672	10	2	137	1	2
101342	2	41	3	3	1	32007.97117	32181.78023	2.55	5.2	1.32	2	2	2	1	2.146	56.9	2	0.66	58.34	279.6	0	0	133.0115101	4.01	98	5.44	119	1.344	8.670943791	493.3767017	10	2	141	2	2
101345	2	29	4	2	5	32843.85048	36314.40799	1.06	4.9	1.27	2	2	2	2	2.9	38.9	2	0.71	62.76	362.8	0	1	117.9575234	3.23	72	4	54	0.61	7.572502985	294.5703661	10	1	145	2	2
101355	1	46	4	2	4	23059.55881	23247.74177	1.2	4.7	1.01	2	2	2	2	2.87	28	2	1.02	90.17	475.8	2	1	95.29634203	5.82	111	6.16	401	4.527	10.01034445	280.2896445	10	1	146	2	2
101356	2	54	3	3	1	175978.3195	174956.954	5	5.6	1.84	2	2	2	1	3.31	19.5	1	0.86	76.02	202.2	0	0	92.67250505	5.33	94	5.22	50	0.565	7.762170607	151.3623268	10	1	146	2	2
101359	2	52	1	1	1	23633.90401	23297.66256	1.52	5.3	1.16	2	2	2	2	2.715	31.3	2	0.8	70.72	339	0	0	101.5134353	4.45	94	5.22	121	1.366	8.645938147	270.617864	10	1	135	2	2
101360	1	46	3	3	6	114302.2357	116060.4794	1.93	5.4	1.03	2	2	2	2	3.129	29.1	2	1	88.4	350.9	2	0	80.44484308	5.12	114	6.33	199	2.247	9.336356093	271.6879623	10	2	142	2	1
101365	1	30	6	3	1	29996.45943	38161.94075	5	5.7	1.27	2	2	2	1	2.9	29.8	1	0.77	68.07	345	0	0	118.6238833	4.63	86	4.77	109	1.231	8.452547998	251.8859303	10	2	135	2	2
101366	2	52	6	3	1	24444.54302	27705.04576	4.93	6.1	1.19	2	2	2	2	3.75	23.5	1	0.55	48.62	243.9	0	0	156.4266794	5.72	92	5.11	164	1.852	8.928507824	209.8199339	10	2	134	2	2
101370	2	31	2	3	1	74704.73145	78705.73265	5	4.9	2.33	2	2	2	2	2.508	22	2	0.51	45.08	243.9	1	0	189.5639028	5.17	84	4.66	76	0.858	8.068402959	177.5048651	10	2	138	2	2
101378	2	34	6	3	1	28536.21283	32913.68798	5	5.4	1.32	2	2	2	2	2.9	25.3	2	0.65	57.46	267.7	0	0	140.619586	5.84	86	4.77	112	1.264	8.479698987	214.5363844	10	2	140	2	2
101382	2	64	3	3	2	109749.3348	109771.0775	5	5.9	1.53	2	2	2	2	2.9	31.9	1	0.9	79.56	362.8	0	1	84.95474841	5.17	99	5.5	145	1.637	8.878706412	283.2307345	10	2	146	2	2
101384	1	22	4	3	5	40658.16422	50627.90337	3.25	5.9	1.24	2	2	2	1	2.9	28.4	2	0.9	79.56	303.3	2	0	127.8889461	4.91	88	4.88	53	0.598	7.754481547	220.2272759	10	1	144	2	2
101389	1	42	6	3	3	15060.62444	16240.78948	5	6.6	0.88	1	2	2	1	2.9	34.5	2	0.96	84.86	505.6	0	1	85.89688997	6.31	125	6.94	437	4.934	10.21509975	352.4209414	10	1	144	1	2
101396	2	80	3	3	1	61228.56431	67943.06041	2.46	8.7	1.37	1	2	2	2	1.914	30	1	0.96	84.86	232	2	0	75.365013	3.65	156	8.66	87	0.982	8.822616945	264.6785084	10	1	146	1	2
101397	1	25	4	2	1	42411.98473	41483.67417	0.66	4.7	1.14	2	2	2	2	2.9	34.9	2	1.08	95.47	398.5	2	0	100.9689484	3.83	81	4.5	112	1.264	8.419800845	293.8510495	10	2	137	2	2
101398	1	75	3	3	1	4587.173044	6362.880241	3.65	6.2	1.24	1	1	2	2	1.914	34.6	1	0.82	72.49	362.8	0	0	91.59239738	3.44	105	5.83	67	0.756	8.165505789	282.5265003	10	2	139	1	2
101399	1	41	3	3	1	186290.2602	184939.7827	4.86	5.2	1.71	1	2	2	1	3	24.8	2	0.83	73.37	368.8	2	0	102.1002504	5.02	84	4.66	75	0.847	8.055157732	199.7679117	10	1	147	2	2
101400	1	53	6	3	1	9511.863482	9967.3384	0.89	5.6	1.01	2	2	2	1	2.56	28.6	1	0.98	86.63	487.7	0	1	80.00832084	4.19	100	5.55	138	1.558	8.839276691	252.8033134	10	1	144	2	2
101401	1	52	6	2	1	15186.63521	16487.74178	2.53	5.6	1.42	2	2	2	1	2.9	20.8	2	0.84	74.26	398.5	2	0	95.95576536	6	86	4.77	197	2.224	9.044403844	188.1236	10	1	137	2	2
101404	1	31	4	3	5	27461.03189	29318.605	2.53	5.2	0.91	2	2	2	1	2.9	37	2	1.01	89.28	410.4	2	0	104.4256962	3.52	94	5.22	64	0.723	8.009030685	296.3341353	10	2	147	2	2
101405	2	56	4	3	3	34558.58431	34446.32534	5	6.1	1.86	2	2	2	2	2.9	33.9	1	0.66	58.34	368.8	1	1	112.2816285	6.36	93	5.16	103	1.163	8.474181301	287.2747461	10	1	136	2	2
101407	2	65	3	3	1	145092.335	152367.6314	5	6	1.73	2	2	2	2	2.121	26.6	1	0.59	52.16	261.7	0	0	137.8648066	4.27	101	5.61	86	0.971	8.376320633	222.8101288	10	2	142	2	2
101412	2	39	6	3	1	27016.27914	26730.53314	3.67	5.2	1.6	2	2	2	2	2.095	19.7	2	0.64	56.58	315.2	2	0	139.2259672	4.06	84	4.66	84	0.948	8.168486417	160.9191824	10	1	136	2	2
101415	2	38	3	3	1	77327.15906	76090.84417	4.25	5	2.04	2	2	2	1	2.9	20.7	2	0.73	64.53	255.8	1	0	120.2451028	5.12	78	4.33	77	0.869	8.007367068	165.7524983	10	2	141	2	2
101416	1	44	3	3	1	152115.564	152233.7431	2.52	4.8	1.24	2	2	2	2	2.664	24	2	0.95	83.98	356.9	2	0	86.12398465	4.37	99	5.5	105	1.185	8.55593302	205.3423925	10	2	144	2	2
101426	2	41	4	3	3	20400.32293	21250.86388	1.82	5.7	2.04	2	2	2	2	2.9	44.3	2	0.75	66.3	249.8	2	0	103.2116576	3.75	85	4.72	66	0.745	7.939158818	351.7047356	10	2	142	2	2
101427	2	24	3	3	6	183913.7994	181552.1487	3.31	4.6	1.99	2	2	2	2	1.758	25.6	2	0.68	60.11	214.1	2	0	143.2649265	4.11	75	4.16	87	0.982	8.090249052	207.1103757	10	1	138	2	2
101430	2	42	6	3	1	9342.330256	10158.869	4.08	5.5	2.48	2	2	2	2	2.483	21.5	2	0.74	65.42	303.3	0	0	115.9911991	5.17	79	4.39	57	0.644	7.71935194	165.9660667	10	2	148	2	2
101431	2	38	3	3	1	79058.16962	79766.68559	3.18	5.6	1.4	2	2	2	2	2.9	32.9	2	0.91	80.44	374.7	0	1	93.24127679	5.77	93	5.16	225	2.54	9.255552715	304.5076843	10	1	138	2	2
101434	2	70	6	3	1	10747.14632	10978.30577	2.53	6.2	1.71	1	2	2	2	3.129	23.4	1	0.68	60.11	279.6	0	0	115.283688	5.4	111	6.16	120	1.355	8.803874764	206.0106695	10	2	140	2	2
101438	2	48	2	3	1	39302.1627	38358.10832	2.89	5.4	1.37	2	2	2	2	2.9	27.3	2	0.63	55.69	285.5	0	0	135.927423	4.5	90	5	102	1.152	8.431635303	230.1836438	10	2	136	2	2
101439	1	38	4	2	5	32723.58906	36152.9459	2.53	5.6	1.06	2	2	2	1	3.051	30.5	2	1.13	99.89	356.9	0	0	88.02217074	4.6	96	5.33	113	1.276	8.59858883	262.2569593	10	1	145	2	2
101442	2	67	3	3	1	199909.688	207829.1128	3.43	5.5	1.73	1	2	2	1	2.922	40.6	2	0.83	73.37	279.6	1	0	92.41207994	5.04	101	5.61	92	1.039	8.443761913	342.8167337	10	1	141	2	2
101444	1	63	1	3	1	21645.72813	23014.69682	3.95	6	1.14	1	2	2	1	3.31	37.1	2	1.02	90.17	469.9	0	1	73.76448573	4.86	106	5.88	88	0.994	8.447628728	313.4070258	10	2	144	2	2
101446	2	30	7	3	5	20471.82814	20606.46023	3.73	5.2	1.53	2	2	2	2	3.129	19.1	1	0.7	61.88	333.1	0	0	132.4156436	5.17	86	4.77	117	1.321	8.52337405	162.7964444	10	1	143	2	2
101449	2	59	4	3	5	20859.07555	21503.67718	3.29	6.1	1.37	1	2	2	2	3.465	38.9	2	0.71	62.76	303.3	0	0	102.1196884	5.09	91	5.05	59	0.666	7.89524977	307.125216	10	2	144	2	2
101454	2	55	1	2	2	30754.3092	33644.84237	3.63	6.1	1.09	2	2	2	1	2.9	27.6	2	0.83	73.37	261.7	2	0	96.18964106	6.08	88	4.88	200	2.258	9.082507	250.6771932	10	1	137	2	2
101455	2	66	2	1	4	14647.90193	15672.30234	0.9	5.6	1.32	2	2	2	2	3.336	42	2	0.56	49.5	297.4	2	0	145.9693408	5.17	108	6	116	1.31	8.742574238	367.188118	10	1	134	2	2
101462	2	23	3	3	1	78803.67668	77940.00586	2.46	5.3	1.11	2	2	2	1	2.741	60.3	1	0.72	63.65	362.8	1	1	135.2837388	4.68	83	4.61	178	2.01	8.907476978	537.1208617	10	1	142	2	2
101464	2	50	3	3	3	45649.20669	45919.99373	1.53	5.2	2.4	2	2	2	2	3.853	20.6	2	0.77	68.07	172.5	2	0	106.9391779	6.8	92	5.11	101	1.14	8.443761913	173.9414954	10	2	144	2	2
101467	1	39	3	3	3	35662.48562	35928.55479	1.18	5.7	0.96	1	2	2	2	5.431	31.8	1	1	88.4	202.2	2	0	83.18632404	7.65	91	5.05	260	2.935	9.378393957	298.2329278	10	1	135	2	2
101481	2	29	3	3	6	45633.46633	45243.18907	1.82	5.6	1.68	2	2	2	2	2.9	27	2	0.62	54.81	226	0	0	153.3738239	5.9	85	4.72	136	1.535	8.662158962	233.878292	10	2	141	1	2
101484	1	49	3	3	6	158978.9025	156305.0813	5	5.1	1.24	2	2	2	2	3.439	27.6	1	0.96	84.86	458	0	1	83.25057495	5.79	89	4.94	233	2.631	9.246527643	255.2041629	10	2	140	2	2
101487	1	73	2	1	4	11111.03643	12512.53389	2.26	6.1	1.47	2	2	2	2	2.9	27.4	2	0.96	84.86	487.7	0	1	76.7790095	7.42	107	5.94	221	2.495	9.377844355	256.9529353	10	2	136	2	2
101488	2	64	2	3	3	15371.00137	16144.46364	5	5.6	1.71	1	2	2	1	4.681	33	2	0.64	56.58	243.9	0	0	125.9075647	6.8	99	5.5	98	1.106	8.486940148	280.0690249	10	1	137	2	2
101490	2	78	3	3	1	40905.68286	42334.55225	0.73	5.3	1.63	1	2	2	2	2.9	28.7	2	0.85	75.14	285.5	0	0	87.17529066	5.9	88	4.88	299	3.376	9.484633207	272.208973	10	1	140	2	2
101501	2	30	6	3	5	14736.24224	16525.40008	5	5	1.55	2	2	2	2	2.9	27	2	0.81	71.6	309.3	0	0	111.8898579	4.81	85	4.72	35	0.395	7.304852137	197.2310077	10	2	135	2	2
101502	1	68	3	3	1	54464.05773	59601.0049	1.83	7.6	0.88	2	2	2	1	2.9	37	1	0.75	66.3	267.7	0	0	103.5662	2.82	144	7.99	93	1.05	8.809265612	325.9428277	10	2	142	1	2
101515	1	51	2	3	1	31648.63475	33192.56307	3.66	5.4	0.75	2	2	2	2	2.9	31	2	1.33	117.57	458	2	1	56.68609095	9.46	104	5.77	2923	33.001	11.93160948	369.879894	10	1	134	2	2
101516	2	30	3	3	6	113390.5776	118081.9707	5	4.8	1.99	2	2	2	1	1.81	23.5	2	0.8	70.72	255.8	0	0	113.5054171	3.96	91	5.05	44	0.497	7.60190196	178.6446961	10	2	147	2	2
101517	2	34	2	3	5	80076.66987	82995.75543	2.59	5.5	1.71	1	2	2	1	2.9	26.2	2	0.89	78.68	190.3	1	0	97.84795667	4.58	91	5.05	107	1.208	8.49054116	222.4521784	10	1	139	2	2
101520	1	52	1	2	1	39710.85142	40982.61583	2.53	5.8	1.09	2	2	2	1	3.75	31.7	2	0.91	80.44	422.3	2	1	87.48943325	6.21	112	6.22	284	3.206	9.674325929	306.6761319	10	1	137	2	2
101527	1	61	1	3	1	10544.96165	10857.98521	2.53	5.2	1.01	2	2	2	1	2.9	26.3	2	0.79	69.84	339	1	0	99.71360753	4.32	74	4.11	132	1.49	8.493719835	223.3848317	10	2	136	2	2
101530	1	51	2	3	1	36528.98798	35975.36305	5	5.4	1.24	1	2	2	2	2.9	32	2	0.92	81.33	362.8	0	0	86.73415468	5.84	83	4.61	263	2.969	9.297847459	297.5311187	10	1	136	2	2
101535	1	80	3	1	1	30549.76071	35668.29499	4.37	6.4	1.16	1	1	1	1	2.9	29.4	1	1.24	109.62	428.3	0	1	56.09215903	3.88	104	5.77	182	2.055	9.155250406	269.1643619	10	2	138	1	2
101537	1	33	3	3	1	106941.8908	105127.7536	2.08	5	0.65	1	2	2	1	2.9	32.7	2	1.22	107.85	345	2	0	68.41013923	5.46	95	5.27	570	6.435	10.20636607	333.7481706	10	1	142	2	2
101541	1	63	3	3	3	85408.84234	84653.14053	2.53	5.5	1.16	2	2	2	1	3.207	27.8	2	1.19	105.2	333.1	2	0	61.74342598	4.68	90	5	73	0.824	8.097121931	225.0999897	10	1	142	2	2
101544	2	44	3	3	1	99867.08828	99707.61918	4.62	5	1.81	2	2	2	2	2.9	27	1	0.84	74.26	279.6	0	0	99.26561995	4.01	81	4.5	152	1.716	8.725182495	235.5799274	10	1	145	2	2
101545	1	22	3	3	5	112266.4151	122835.7195	2.31	5.4	1.5	2	2	2	1	2.9	31.2	2	0.98	86.63	374.7	2	0	95.64259547	3.36	88	4.88	93	1.05	8.316789127	259.4838208	10	2	147	2	2
101546	1	61	4	1	3	9602.555381	11077.6473	2.53	4.6	1.45	1	2	2	1	3.129	19.9	2	0.9	79.56	267.7	0	0	103.9735461	5.09	96	5.33	117	1.321	8.633374946	171.8041614	10	2	143	2	2
101547	2	42	3	3	3	55366.81932	56276.61277	1.71	5.7	1.11	2	2	2	2	2.896	48.9	2	0.66	58.34	303.3	0	0	132.3624329	5.09	102	5.66	230	2.597	9.369904942	458.1883516	10	1	145	2	2
101549	2	43	6	3	1	20644.43205	21610.59549	5	4.7	0.93	2	2	2	2	2.9	25.4	2	0.65	57.46	315.2	0	0	134.0731888	3.39	83	4.61	120	1.355	8.51318517	216.2349033	10	2	143	2	2
101551	2	35	3	3	1	47111.34695	46229.83666	1.58	5.1	1.6	2	2	2	1	2.9	33.8	2	0.69	61	214.1	0	0	130.4849384	5.2	80	4.44	93	1.05	8.221478947	277.8859884	10	2	142	2	2
101552	1	35	4	2	6	34134.54318	36080.95629	1.52	5.4	1.47	2	2	2	2	2.9	38.7	2	1.23	108.73	463.9	2	1	81.16043329	4.32	78	4.33	109	1.231	8.354909528	323.3349987	10	1	136	2	2
101558	1	54	2	1	6	19162.17323	22007.07366	1.37	5.4	0.98	2	2	2	1	3.181	26	2	0.78	68.95	267.7	1	0	103.7253584	5.22	100	5.55	226	2.552	9.332558005	242.6465081	10	1	147	2	1
101559	1	27	1	1	6	23503.53613	31065.42985	1.52	6.1	1.06	2	2	2	1	4.577	35.3	2	0.86	76.02	404.5	2	0	106.6743467	6.18	113	6.27	118	1.332	8.804925263	310.8138618	10	1	144	2	2
101562	2	63	1	3	2	9386.651	9905.183311	2.53	6.8	0.83	2	2	2	1	2.9	32.6	1	1.07	94.59	303.3	0	0	69.80122391	6.36	97	5.38	584	6.593	10.25146478	334.1977519	10	2	137	1	2
101563	1	21	4	2	5	77496.60775	74893.19857	1.63	4.9	0.98	2	2	2	2	2.9	38.7	2	0.89	78.68	416.4	2	0	130.7778171	4.42	96	5.33	277	3.127	9.495218517	367.4649566	10	1	144	2	2
101572	1	60	1	2	1	22203.20662	25266.55564	3.19	5.8	1.16	2	2	2	2	2.9	29	1	1.28	113.15	392.6	2	0	57.32618487	6.05	86	4.77	345	3.895	9.604744533	278.5375914	10	2	141	2	2
101574	2	22	4	3	5	16779.50919	18236.9225	0.74	5.1	1.78	2	2	2	2	2.9	18	2	0.8	70.72	267.7	0	0	108.7093564	3.83	83	4.61	44	0.497	7.509883061	135.1778951	10	1	145	2	2
101579	1	70	1	3	1	30686.93767	33857.16571	1.25	5.3	1.11	2	2	2	1	2.9	31.5	1	0.89	78.68	297.4	2	0	84.50590924	3.08	91	5.05	123	1.389	8.629896681	271.8417455	10	2	143	2	2
101581	1	62	4	1	3	8719.072339	10058.44844	0.95	5.5	3.59	2	2	2	1	3.957	18.9	1	3.33	294.37	291.5	2	0	22.89731243	7.73	96	5.33	52	0.587	7.822444729	147.8442054	10	1	139	2	2
101584	2	55	6	3	1	16488.46901	16876.93929	3.04	4.9	1.66	2	2	2	2	3.284	28.9	2	0.67	59.23	249.8	0	0	123.1555819	5.33	85	4.72	91	1.027	8.260363582	238.7245075	10	2	138	2	2
101587	2	76	4	3	2	20190.082	21867.92174	1.18	6.1	1.73	1	2	2	2	2.9	41.9	1	3.31	292.6	517.5	0	1	16.41564342	3.36	93	5.16	65	0.734	8.013839582	335.7798785	10	1	144	2	2
101588	2	23	2	2	6	35695.744	39449.00659	2.69	4.7	1.63	2	2	2	2	2.715	19.8	1	0.63	55.69	249.8	0	0	157.8222766	4.68	88	4.88	84	0.948	8.215006433	162.6571274	10	1	138	2	2
101589	1	63	4	3	4	6353.508502	6718.396449	2.53	6.3	1.29	1	2	2	2	2.9	44.5	2	0.91	80.44	303.3	2	0	101.9860497	4.78	102	5.66	200	2.258	9.230142999	410.7413635	10	1	144	2	2
101590	1	24	1	2	5	36005.54535	37564.57589	5	4.3	1.01	2	2	2	1	2.302	32.4	2	0.92	81.33	511.5	2	1	101.0750614	3.67	73	4.05	81	0.914	7.991761415	258.9330699	10	2	141	2	2
101594	2	43	3	3	1	127468.0611	126843.2924	4.41	4.8	1.76	2	2	2	2	2.9	28	2	0.75	66.3	404.5	0	1	113.6640834	5.38	91	5.05	99	1.118	8.412832176	235.5593009	10	1	140	2	2
101597	2	77	3	2	2	61352.09695	68271.53606	2.53	5.6	1.81	1	2	2	1	2.172	24	2	0.49	43.32	214.1	2	0	165.0418774	4.24	88	4.88	64	0.723	7.943072717	190.6337452	10	1	142	2	2
101601	1	62	3	3	1	70291.58644	69669.64289	5	5.8	1.11	2	2	2	1	2.9	26.5	1	1.2	106.08	386.6	2	0	61.34898442	5.66	91	5.05	120	1.355	8.605204069	228.0379078	10	2	139	2	2
101604	1	22	4	1	5	25544.26259	24297.54337	1.54	5	1.42	2	2	2	2	2.9	17.1	2	0.79	69.84	297.4	2	0	148.6507829	3.9	84	4.66	99	1.118	8.332789468	142.4906999	10	1	138	2	2
101608	1	62	4	3	3	11756.92707	13399.18707	2.59	6.4	1.32	2	2	2	1	2.276	29.8	1	0.79	69.84	422.3	2	1	120.4546284	3.98	117	6.49	93	1.05	8.601626247	256.3284622	10	1	146	2	2
101609	1	22	6	3	5	21082.62989	23455.37729	5	5.4	1.71	2	2	2	2	2.017	21.3	2	0.91	80.44	422.3	0	1	104.181949	3.93	94	5.22	55	0.621	7.857480787	167.3643408	10	1	143	2	2
101612	1	75	4	2	2	18280.37099	17882.25226	5	5.7	1.84	2	2	2	2	3.233	23.4	2	1.16	102.54	303.3	0	0	74.3907115	5.3	96	5.33	64	0.723	8.030084094	187.9039678	10	2	134	2	2
101616	1	56	7	3	1	141162.3505	149383.364	1.93	5.5	1.55	2	2	2	1	2.9	24.3	2	1.21	106.96	267.7	2	0	62.03282533	4.63	87	4.83	85	0.96	8.215412195	199.6345163	10	2	142	2	2
101620	2	29	6	3	1	25252.83451	25958.24291	5	5.1	1.86	2	2	2	2	2.9	20.7	2	0.64	56.58	291.5	1	0	147.8562084	3.98	88	4.88	56	0.632	7.809541325	161.6575054	10	1	141	2	2
101621	1	80	3	1	1	11625.77803	13803.08387	1.42	5.7	1.03	2	2	2	1	2.9	28.1	2	1.22	107.85	285.5	2	0	57.15464568	7.16	103	5.72	227	2.563	9.366531825	263.1995443	10	1	146	2	2
101636	2	68	1	1	2	6093.208773	7152.169438	2.53	5.5	1.4	2	2	2	2	4.422	28.8	2	0.7	61.88	232	0	0	112.1490506	6.34	87	4.83	115	1.298	8.517693066	245.3095603	10	1	137	2	2
101638	1	58	3	3	1	209743.727	222581.3298	4.9	5.1	1.86	1	2	2	2	4.319	28.3	1	0.85	75.14	374.7	1	0	92.57905123	6.59	104	5.77	87	0.982	8.417151837	238.205397	10	1	141	2	2
101640	2	55	7	3	1	12660.74032	13309.03763	3.92	6.7	1.06	1	2	2	1	2.9	32.1	2	0.8	70.72	386.6	1	1	100.3641423	5.35	104	5.77	223	2.518	9.35841549	300.4051372	10	1	147	1	2
101642	2	53	4	3	5	16582.87224	16941.81778	2.53	6.9	1.58	2	2	2	2	2.379	57.3	1	1.09	96.36	523.4	1	1	63.63944649	4.16	108	6	51	0.576	7.920809679	453.8623946	10	1	144	1	2
101645	1	68	3	2	1	16526.28316	21383.87838	0.65	7	1.4	1	2	2	2	2.586	35	2	0.62	54.81	362.8	2	0	129.00862	4.34	122	6.77	92	1.039	8.632662441	302.1431854	10	2	139	1	2
101649	2	40	3	3	3	155909.7832	174017.5874	3.59	5.5	1.24	2	2	2	1	3.931	26.5	2	0.92	81.33	261.7	2	0	91.11895234	5.64	90	5	110	1.242	8.507142856	225.4392857	10	1	134	2	2
101654	1	72	3	3	1	9532.082838	10519.61099	2.19	5.3	1.06	1	1	2	1	1.758	31.3	1	1.52	134.37	356.9	0	0	45.30561722	3.59	119	6.61	166	1.874	9.197964101	287.8962764	10	2	134	1	2
101656	2	60	2	3	1	21392.95894	23307.30557	5	5.2	1.97	2	2	2	1	2.276	37.9	1	0.74	65.42	410.4	0	1	107.8896888	4.63	125	6.94	92	1.039	8.656955134	328.0985996	10	2	134	1	2
101657	1	28	3	1	1	63371.71195	69559.6701	1.2	5.8	1.94	2	2	2	2	2.9	22.6	2	0.79	69.84	190.3	2	0	116.7893671	4.32	88	4.88	31	0.35	7.218176838	163.1307965	10	2	143	2	2
101658	1	30	3	3	1	33162.22373	34217.87309	2.75	5	1.68	1	2	2	1	2.276	30	1	0.92	81.33	350.9	2	0	96.59869986	4.37	100	5.55	92	1.039	8.433811582	253.0143475	10	1	142	2	2
101659	2	36	2	3	1	95720.34333	98607.98081	5	5.4	1.97	2	2	2	1	2.405	21.3	2	0.7	61.88	184.4	1	0	127.6043568	4.53	97	5.38	42	0.474	7.619233416	162.2896718	10	2	134	2	2
101661	2	61	2	3	1	12412.68443	13400.90574	2.53	5.9	1.19	2	2	2	2	3	29.9	2	0.73	64.53	309.3	0	0	109.2298938	4.78	107	5.94	133	1.502	8.870030782	265.2139204	10	2	134	2	2
101662	1	58	3	3	1	17162.24931	18078.98726	5	5.5	1.32	1	2	2	2	1.862	29.9	1	1.25	110.5	434.2	2	1	59.32367008	3.67	109	6.05	112	1.264	8.716699573	260.6293172	10	2	139	2	2
101664	2	47	3	2	6	36128.13667	37234.99026	0.49	5.9	1.84	1	2	2	1	2.638	27.6	2	0.87	76.91	226	2	0	94.05826555	4.91	98	5.44	98	1.106	8.476787777	233.9593426	10	2	146	2	2
101874	2	63	6	3	1	14896.6258	16183.87603	5	5.8	1.34	1	2	2	2	2.9	20.9	1	0.84	74.26	410.4	0	1	92.28978219	4.22	88	4.88	164	1.852	8.884056062	185.6767717	10	2	136	2	2
101875	2	49	6	3	1	19943.63354	20413.50791	5	5.6	1.78	2	2	2	2	2.9	28.6	2	0.63	55.69	321.2	0	0	135.3596586	8.3	82	4.55	226	2.552	9.134107066	261.2354621	10	2	138	2	2
101876	2	38	4	3	1	32720.15377	32802.85233	5	5.2	1.6	2	2	2	2	2.9	36.1	1	1.24	109.62	345	2	0	58.67321405	4.81	90	5	86	0.971	8.261009786	298.2224533	10	2	147	2	2
101879	2	56	1	3	5	38783.12911	38459.11314	4.23	5	1.94	1	2	2	2	2.9	24.3	2	0.67	59.23	261.7	0	0	122.7059316	4.73	96	5.33	62	0.7	7.998335396	194.3595501	10	1	148	2	2
101882	2	52	4	2	3	27720.83009	28606.82827	1.18	5.6	1.47	2	2	2	2	3.31	27.3	2	0.98	86.63	333.1	1	0	72.23056362	5.04	87	4.83	63	0.711	7.915895664	216.1039516	10	2	146	2	2
101883	1	76	3	3	1	42650.94527	47069.60276	4.1	5.9	1.01	1	1	2	2	2.508	28.4	1	0.81	71.6	196.3	0	0	92.64909419	3.98	108	6	103	1.163	8.623713035	244.9134502	10	2	134	1	2
101884	1	70	3	2	5	94242.22993	101571.6178	3.73	6.1	1.09	1	2	2	1	2.9	30.9	2	1.14	100.78	410.4	2	0	63.50602765	4.81	116	6.44	198	2.235	9.348710041	288.8751403	10	1	138	2	2
101888	1	60	2	2	1	15766.8401	17472.01794	3.69	6.1	1.16	2	2	2	2	4.008	29.8	2	0.92	81.33	440.2	2	1	83.9193656	5.74	107	5.94	128	1.445	8.831711918	263.1850152	10	1	137	2	2
101893	1	23	1	2	5	41290.08763	43826.99039	1.11	5.3	1.16	2	2	2	1	2.508	38.3	2	0.97	85.75	475.8	2	1	95.91194908	5.15	78	4.33	304	3.432	9.380589348	359.276572	10	2	136	2	1
101894	2	46	7	3	5	6233.409551	6499.457089	1.43	4.9	4.6	2	2	2	1	1.448	21.4	2	0.58	51.27	255.8	0	0	150.8350614	6.49	83	4.61	97	1.095	8.300404406	177.6286543	10	2	140	2	2
101896	2	28	3	2	1	87243.90968	98240.42725	1.42	6.3	1.09	2	2	2	2	2.715	36.5	2	0.83	73.37	309.3	2	0	110.3186274	4.09	141	7.83	72	0.813	8.532278829	311.4281773	10	1	140	1	2
101899	1	36	4	3	5	24211.38013	25849.1339	1.65	4.9	1.55	2	2	2	1	2.9	21.3	2	1.07	94.59	356.9	2	0	94.77687422	3.62	67	3.72	64	0.723	7.670428522	163.3801275	10	2	145	2	2
101904	2	33	4	3	4	35278.94609	33992.23112	2.53	5.2	1.68	2	2	2	2	2.9	29	2	0.65	57.46	303.3	0	0	127.2284483	4.63	105	5.83	85	0.96	8.403464426	243.7004684	10	2	134	2	2
101915	2	69	3	2	1	44225.6892	45505.92019	4.62	6	1.16	2	2	2	2	2.9	38.9	1	0.64	56.58	350.9	0	0	123.9995169	4.65	95	5.27	189	2.134	9.102476726	354.0863446	10	1	147	2	2
101917	1	66	2	3	1	13548.59596	13286.54429	2.2	5.3	1.19	2	2	2	1	2.431	30.9	2	0.66	58.34	392.6	2	0	120.7582827	4.32	99	5.5	154	1.739	8.938925272	276.2127909	10	1	146	2	2
101920	1	48	6	3	1	13076.15979	14741.55654	4.93	5.8	1.16	2	2	2	2	3.982	31.2	1	0.91	80.44	404.5	0	0	88.9226324	5.97	103	5.72	177	1.998	9.11773154	284.4732241	10	2	134	2	2
101922	1	55	6	3	1	10073.79526	10772.89747	0.48	6	1.19	2	2	2	2	2.25	23.7	2	0.82	72.49	285.5	1	0	97.5446011	3.85	115	6.38	88	0.994	8.529121762	202.1401858	10	2	136	2	2
101928	2	42	4	3	1	18519.3742	19288.95953	2.77	5.9	1.24	2	2	2	2	2.9	39	2	0.69	61	345	0	0	113.0819053	5.33	75	4.16	59	0.666	7.701878377	300.3732567	10	1	146	2	2
101934	2	64	7	3	1	13204.32187	13902.70706	3.65	6	0.96	1	2	2	2	2.25	33.7	2	0.81	71.6	440.2	1	1	95.93825219	4.42	119	6.61	249	2.811	9.603429209	323.6355643	10	2	140	2	2
101947	1	66	4	3	6	6610.975678	7087.032155	2.07	6.7	1.06	2	2	2	2	2.9	32.8	1	1.3	114.92	208.2	0	0	66.93952419	4.81	105	5.83	179	2.021	9.148198975	300.0609264	10	2	137	1	2
101957	2	35	6	2	1	20943.31209	23065.05649	4.09	5.2	2.15	2	2	2	1	2.043	26.1	2	0.56	49.5	190.3	0	0	166.0287325	4.37	90	5	48	0.542	7.677863501	200.3922374	10	2	146	2	2
101959	2	70	3	2	1	47770.4078	49975.75983	1.83	5.4	1.66	1	2	2	2	2.9	29.8	2	0.6	53.04	261.7	2	0	133.1976626	5.9	87	4.83	143	1.614	8.735605568	260.3210459	10	1	142	2	2
101962	1	79	3	3	1	11166.093	12469.53806	1.17	7	1.14	1	1	2	1	2.9	32.1	1	0.98	86.63	309.3	2	0	73.78105447	4.14	121	6.72	210	2.371	9.449750896	303.3370038	10	1	137	1	2
101966	1	24	2	2	4	37282.58989	46728.29183	1.3	5.5	1.42	2	2	2	1	2.689	20.3	2	0.9	79.56	327.1	2	0	103.6714829	4.6	99	5.5	106	1.197	8.565411764	173.8778588	10	2	137	2	2
101971	1	24	4	3	5	19662.53911	19433.09542	2.53	5.4	1.14	2	2	2	1	2.9	19.6	2	0.88	77.79	309.3	0	0	128.9510203	2.74	76	4.22	33	0.373	7.134093721	139.8282369	10	1	147	2	2
101976	1	38	6	1	1	27511.04131	35147.73471	1.02	6.1	0.91	2	2	2	2	2.9	27.9	2	0.94	83.1	380.7	0	0	89.8157365	5.35	77	4.27	774	8.738	10.30223011	287.4322202	10	1	144	2	2
101977	1	45	4	3	1	13432.36463	13072.39184	2.53	5.6	1.4	1	2	2	1	2.9	34.3	2	0.83	73.37	452	1	1	121.4289975	4.5	84	4.66	83	0.937	8.156510226	279.7683008	10	1	145	2	2
101981	2	67	6	3	6	18594.17922	19910.36795	2.53	5.6	1.71	2	2	2	2	2.9	22.3	2	0.67	59.23	297.4	2	0	118.3190139	7.55	94	5.22	135	1.524	8.75542238	195.2459191	10	1	136	2	2
101985	1	27	4	3	5	57374.22245	65371.75166	2.09	5.5	1.16	2	2	2	2	2.9	37.6	2	0.93	82.21	410.4	0	0	118.125729	6.57	98	5.44	258	2.913	9.444779883	355.1237236	10	1	136	2	2
102501	1	45	3	3	1	25356.41649	25811.10458	1.67	6.1	0.72	2	2	2	1	2.327	35.7	2	1.26	111.38	321.2	2	0	61.88826381	3.7	116	6.44	139	1.569	8.994916944	321.1185349	10	2	141	2	2
102504	2	80	3	3	2	19955.24573	22382.07442	1.24	5.3	1.47	1	2	2	2	2.9	20.1	1	0.87	76.91	202.2	0	0	84.43170585	6.05	83	4.61	227	2.563	9.150643445	183.9279332	10	1	147	2	2
102505	1	38	1	1	4	23540.8541	25208.88686	2.31	5.8	0.96	2	2	2	2	2.9	32.3	2	0.99	87.52	345	2	0	84.60167547	5.92	89	4.94	148	1.671	8.792701463	284.0042573	10	2	147	2	2
102506	2	51	2	1	2	17149.98375	16785.28137	2.53	6.2	1.14	2	2	2	2	2.922	27.7	2	0.56	49.5	196.3	0	0	153.8127439	4.63	105	5.83	126	1.423	8.797095077	243.6795336	10	1	148	2	2
102508	2	68	4	1	6	11765.62541	11388.46285	2.53	6.2	1.24	1	2	2	1	2.741	29.5	1	0.76	67.18	303.3	0	0	91.72471669	4.65	93	5.16	150	1.694	8.850087607	261.0775844	10	2	146	1	2
102512	2	59	3	3	2	36063.60006	35090.02256	1.02	5.6	1.63	1	2	2	1	2.9	31	1	0.93	82.21	309.3	2	0	83.1621613	5.69	92	5.11	66	0.745	8.018296139	248.5671803	10	1	140	2	2
102514	1	33	7	1	1	34635.34256	35626.95283	1.6	5.7	1.06	2	2	2	2	2.9	31.2	2	0.91	80.44	428.3	2	1	95.95021499	4.86	91	5.05	103	1.163	8.452441314	263.716169	10	1	135	2	2
102515	1	56	3	3	1	65405.04219	75797.72836	0.56	4.9	1.22	2	2	2	1	2.9	24.9	2	0.79	69.84	267.7	2	0	101.45985	4.71	86	4.77	137	1.547	8.681181042	216.1614079	10	2	134	2	2
102516	1	46	3	3	1	45728.41302	52214.91487	1.15	5.5	1.14	2	2	2	2	2.9	40.2	2	1.06	93.7	446.1	2	1	75.2134033	5.56	92	5.11	160	1.806	8.903815212	357.9333715	10	1	146	2	2
102520	1	63	2	3	1	10979.65492	10699.75765	5	6.3	1.11	2	2	2	1	2.302	31.1	2	0.96	84.86	410.4	2	0	79.10991433	4.71	106	5.88	268	3.026	9.561278894	297.3557736	10	1	140	2	2
102522	1	60	1	1	3	6626.458034	6898.043318	0.05	8	1.06	1	2	2	1	2.534	28.7	1	0.89	78.68	255.8	0	0	87.19212801	4.27	157	8.72	150	1.694	9.373733919	269.0261635	10	1	137	1	2
102524	1	63	1	1	1	10435.22385	10624.45534	1.52	5.6	0.96	2	2	2	1	2.896	28.7	2	0.74	65.42	350.9	0	0	106.8263802	4.71	101	5.61	178	2.01	9.103756887	261.2778226	10	1	135	2	2
102526	1	42	4	3	1	16117.21109	18694.29593	3.03	5.5	1.63	1	2	2	2	2.948	38.6	1	1.05	92.82	398.5	2	0	93.87903385	4.94	90	5	86	0.971	8.261009786	318.8749777	10	1	147	2	2
102541	1	26	7	1	5	72225.14241	85412.59277	0.49	5.2	0.83	2	2	2	1	2.9	22.5	2	1.22	107.85	434.2	2	1	71.80244194	3.83	68	3.77	266	3.003	9.109856833	204.9717788	10	1	146	2	2
102548	2	28	7	3	1	39901.17897	40350.47199	1.2	5.2	1.27	2	2	2	2	2.586	32.8	2	0.61	53.92	303.3	1	0	157.3962347	4.58	98	5.44	151	1.705	8.909100135	292.2184844	10	1	141	2	2
102551	2	58	4	3	5	12463.15639	12660.25225	0	5.9	1.29	2	2	2	1	3.879	44	1	0.87	76.91	261.7	2	0	81.05195107	5.61	91	5.05	103	1.163	8.452441314	371.9074178	10	1	145	2	2
102553	1	50	6	3	1	15018.68808	15368.28461	4.98	6	1.71	2	2	2	2	1.888	26.3	2	0.98	86.63	386.6	0	0	80.96032566	4.16	111	6.16	125	1.411	8.844696758	232.6155247	10	1	135	2	2
102556	1	50	2	3	6	23282.58114	22960.1519	1.47	5.6	1.24	2	2	2	1	2.9	33.1	2	1.02	90.17	422.3	0	1	77.30766207	4.91	90	5	159	1.795	8.875566692	293.7812575	10	1	140	2	2
102559	1	53	1	1	1	24508.62189	24754.3739	2.53	7.7	1.06	2	2	2	2	2.767	29.2	2	0.7	61.88	220.1	0	0	117.9687313	4.89	159	8.83	224	2.529	9.787403074	285.7921697	10	2	136	1	2
102560	1	33	7	3	1	35864.049	36588.42456	1.79	5.9	1.06	2	2	2	2	2.224	68.2	1	1.1	97.24	565.1	1	1	77.09257647	4.06	117	6.49	174	1.964	9.228082053	629.355196	10	2	141	2	2
102573	1	54	4	3	5	26240.41276	26337.65565	5	10.6	1.14	1	2	2	2	1.526	30.5	1	1.14	100.78	356.9	0	0	81.13281355	2.92	149	8.27	64	0.723	8.469682209	258.3253074	10	2	147	1	2
102576	1	60	4	3	1	11269.99413	12041.97094	5	13.1	1.55	2	2	2	2	2.9	28.2	1	1.12	99.01	321.2	1	0	81.05473057	4.94	193	10.71	74	0.835	8.873608102	250.2357485	10	1	141	1	2
102579	2	63	3	3	1	141538.5532	148635.6539	5	6	1.22	1	2	2	2	2.9	43	2	0.61	53.92	291.5	0	0	133.5061548	5.46	89	4.94	216	2.439	9.170767597	394.3430067	10	2	135	2	2
102580	2	25	1	2	5	37343.36452	38448.96491	2.53	5	1.42	2	2	2	2	2.9	28.6	2	0.75	66.3	297.4	0	0	126.8923759	3.62	82	4.55	74	0.835	8.01763716	229.3044228	10	2	144	2	2
102581	1	50	4	3	1	21657.51252	24869.95598	5	6.4	1.24	1	2	2	1	3.465	21.7	2	0.86	76.02	333.1	2	0	114.0876265	4.94	93	5.16	58	0.655	7.899895323	171.4277285	10	1	144	2	2
102586	1	52	1	1	1	33479.26805	36455.58926	2	5.3	1.22	2	2	2	1	4.5	27.2	2	0.99	87.52	261.7	2	0	79.3827894	6.1	88	4.88	87	0.982	8.250097753	224.4026589	10	2	148	2	2
102588	2	68	3	3	1	34042.23785	32932.20209	1.48	5.4	1.6	1	1	2	1	2.9	29.9	1	0.65	57.46	392.6	0	1	122.1621664	5.35	96	5.33	189	2.134	9.112948026	272.477146	10	1	140	2	2
102589	2	24	4	1	6	19560.60985	21216.07906	0.6	5.4	1.89	2	2	2	1	2.9	38.8	2	0.62	54.81	178.4	2	0	143.3315119	3.96	86	4.77	62	0.7	7.888334501	306.0673786	10	2	145	2	2
102591	2	59	3	3	3	137560.1871	139777.4288	4.45	5.3	2.4	2	2	2	2	2.9	31.4	2	0.69	61	237.9	0	0	117.3608482	6.96	80	4.44	86	0.971	8.14322675	255.69732	10	2	143	2	2
102593	1	39	6	3	1	24969.06826	23734.03049	5	5.5	1.29	2	2	2	2	2.9	22.7	2	0.86	76.02	487.7	2	1	99.00125972	5.3	94	5.22	444	5.013	9.945972164	225.7735681	10	1	137	2	2
102597	2	70	3	1	1	5926.99847	8909.971551	3.04	5.5	2.02	2	2	2	2	1.448	38.6	1	0.9	79.56	345	2	0	83.42328565	3.88	92	5.11	96	1.084	8.392989588	323.9693981	10	2	139	2	2
102600	1	34	6	3	1	17547.86552	17147.07436	5	5	1.66	2	2	2	2	2.9	27.9	2	1	88.4	404.5	2	0	85.53578167	5.17	82	4.55	60	0.677	7.807916629	217.8408739	10	1	142	2	2
102605	2	57	4	3	1	16809.50629	21044.52269	1.85	11.1	3.13	2	2	1	1	4.5	34.7	2	0.66	58.34	226	0	0	111.8789229	8.09	348	19.32	120	1.355	9.946547042	345.1451824	10	1	138	1	2
102606	1	65	4	2	2	9161.407908	9686.745496	2.82	5.8	1.97	2	2	2	1	2.741	20.6	2	0.94	83.1	345	2	0	97.61795695	4.84	117	6.49	40	0.452	7.757906208	159.8128679	10	1	141	2	2
102616	2	56	3	3	3	196327.4165	192084.5346	4.41	5.6	1.55	1	2	2	2	3.439	23.2	2	0.66	58.34	249.8	0	0	124.8539186	5.51	92	5.11	122	1.377	8.632662441	200.2777686	10	1	134	2	2
102617	2	63	3	3	1	112275.3924	118521.4306	3.95	5.6	1.06	1	2	2	2	3.646	33.5	1	0.97	85.75	356.9	2	0	78.16950031	5.56	101	5.61	184	2.077	9.136909094	306.0864546	10	2	143	2	2
102618	2	70	1	1	3	23031.24564	24083.67952	0.64	5.6	1.76	1	2	2	2	2.508	26.8	2	0.7	61.88	208.2	0	0	111.4910507	4.76	89	4.94	112	1.264	8.51398806	228.17488	10	1	148	2	2
102619	2	61	3	2	1	266039.1676	261074.0497	5	5.6	0.91	1	1	2	1	2.9	34	1	0.88	77.79	303.3	2	0	88.04061924	5.09	95	5.27	260	2.935	9.421411342	320.3279856	10	1	139	1	2
102620	1	48	6	3	1	15592.73706	15875.29798	2.53	5.6	1.01	2	2	2	2	4.215	28.6	2	1.1	97.24	392.6	0	0	71.44616444	6.1	96	5.33	191	2.156	9.123474439	260.931369	10	2	138	2	2
102621	2	32	4	1	5	22034.55321	23879.20566	1.18	5.2	1.86	2	2	1	1	2.379	23.1	2	0.95	83.98	404.5	0	1	82.62397554	4.4	83	4.61	46	0.519	7.554334824	174.5051344	10	2	146	2	2
102622	1	46	3	3	1	32142.1199	32686.33469	1.82	5.5	1.19	2	2	2	1	3.569	30.6	2	1.05	92.82	350.9	2	0	76.04063899	5.28	96	5.33	113	1.276	8.59858883	263.1168182	10	1	142	2	2
102625	1	33	7	3	1	21900.75612	21027.96206	5	5.1	1.29	1	2	2	1	2.9	33.7	1	1.08	95.47	463.9	0	1	78.74241042	7.71	92	5.11	681	7.688	10.3522037	348.8692648	10	1	141	2	2
102626	1	46	1	3	1	31020.23369	32544.78203	1.74	5.2	1.4	1	2	2	2	5.094	27	2	1.01	89.28	237.9	2	0	79.52640371	7.03	90	5	115	1.298	8.551594618	230.8930547	10	1	137	2	2
102631	1	22	4	3	5	26895.19225	33490.12973	4.93	5.3	2.84	2	2	2	2	2.9	30.5	2	0.93	82.21	469.9	2	1	123.1401113	7.16	87	4.83	89	1.005	8.261397308	251.9726179	10	1	138	2	2
102634	1	80	3	3	1	23613.27302	27533.50985	4.43	6.1	1.24	1	1	2	1	3.155	31.7	2	1.33	117.57	463.9	0	1	51.73518276	5.38	100	5.55	207	2.337	9.244741799	293.058315	10	1	144	2	2
102638	2	26	3	3	5	129719.8581	128054.1158	3.32	5.1	1.66	2	2	2	2	2.9	22.3	2	0.76	67.18	273.6	0	0	123.9765577	4.5	95	5.27	90	1.016	8.360539381	186.4400282	10	1	143	2	2
102641	1	34	3	2	1	46952.90458	54215.69167	0.96	5	0.8	2	2	2	2	2.9	32.1	1	1.11	98.12	350.9	0	0	75.83070803	6.52	104	5.77	189	2.134	9.192990734	295.0950025	10	2	140	2	2
102642	2	44	6	3	1	26338.93731	26959.4858	5	7.3	1.09	2	2	2	2	3.543	28.3	2	0.56	49.5	297.4	0	0	158.4923016	5.12	144	7.99	115	1.298	9.021598247	255.3112304	10	2	138	1	2
102644	1	53	3	2	1	138812.074	142549.0196	4.81	6	1.06	2	2	2	1	3.517	29.6	2	0.77	68.07	321.2	2	0	105.6816902	5.38	104	5.77	170	1.919	9.087042156	268.9764478	10	2	139	2	2
102648	1	33	4	3	5	18809.43392	20684.70286	1.69	5.9	1.01	2	2	2	2	2.9	26.9	2	1.33	117.57	232	2	0	75.05118349	3.75	85	4.72	93	1.05	8.282103569	222.788586	10	2	142	2	2
102649	1	57	4	2	1	19224.46673	18902.35434	2.53	5.6	1.5	1	2	2	1	3.026	33.7	1	1.3	114.92	404.5	2	0	68.96161828	4.84	95	5.27	73	0.824	8.151189152	274.6950744	10	1	145	2	2
102650	2	66	3	3	2	52588.3151	68180.76032	5	4.9	1.24	1	2	2	1	2.9	36.3	1	0.72	63.65	458	0	1	109.2216992	4.65	96	5.33	344	3.884	9.711842668	352.5398889	10	2	139	2	2
102651	2	71	3	3	1	125883.8534	131495.3016	5	5.1	2.46	1	2	1	2	2.276	28.9	2	0.73	64.53	261.7	0	0	105.9151348	5.15	90	5	97	1.095	8.381373468	242.2216932	10	1	139	2	2
102653	2	25	2	3	5	89349.09595	86149.55742	4.08	5.2	1.45	2	2	2	2	1.862	21.1	2	0.65	57.46	184.4	0	0	149.6767048	3.52	90	5	56	0.632	7.832014181	165.2554992	10	2	134	2	2
102657	2	68	3	3	1	163281.6993	163857.5147	4.41	5.7	1.19	1	2	2	2	2.9	30	1	0.93	82.21	309.3	2	0	80.79963832	3.59	89	4.94	113	1.276	8.522877008	255.6863102	10	1	136	1	2
102665	1	80	3	3	5	12590.84155	14113.97677	5	6.6	1.09	1	2	2	1	2.9	23.2	1	0.89	78.68	309.3	0	0	82.24598641	3.03	95	5.27	77	0.869	8.204535133	190.3452151	10	1	137	1	2
102666	2	44	3	3	3	122244.944	121635.6697	2.89	5.2	2.02	2	2	2	2	2.9	28.5	2	0.78	68.95	273.6	0	0	108.1284516	5.77	80	4.44	88	0.994	8.166216269	232.7371637	10	1	145	2	2
102667	1	50	1	1	1	23010.80734	25235.49192	1.7	5.8	0.7	2	2	2	2	2.9	29.7	2	0.75	66.3	327.1	2	0	110.2367599	7.71	129	7.16	1381	15.591	11.39722838	338.4976828	10	2	136	1	2
102668	2	39	3	3	6	31253.83254	30459.60233	0.66	5.2	1.06	2	2	2	1	2.9	17.7	2	0.59	52.16	196.3	2	0	152.9285997	4.53	91	5.05	68	0.768	8.037220031	142.2587946	10	1	140	2	2
102669	1	32	4	2	5	22663.25106	22896.65758	2.53	5.9	1.47	2	2	2	1	2.431	19.7	2	0.97	85.75	267.7	2	0	108.7077837	4.22	94	5.22	75	0.847	8.167635715	160.9024236	10	1	144	2	2
102672	2	21	4	3	5	38040.7283	42355.29602	5	4.8	1.4	2	2	2	2	2.9	21.9	2	0.78	68.95	392.6	1	1	112.9943909	4.55	94	5.22	70	0.79	8.098642844	177.3602783	10	1	141	2	2
102674	1	26	3	3	1	91886.47095	99421.49317	2.46	5.4	1.09	2	2	2	1	1.94	34	2	0.93	82.21	315.2	2	0	98.21303602	3.52	98	5.44	111	1.253	8.601350499	292.445917	10	1	142	2	2
102675	1	22	4	3	6	53774.60011	55226.65809	1.16	5.3	1.94	2	2	2	2	2.9	22.3	2	0.89	78.68	285.5	2	0	129.5486217	3.49	87	4.83	43	0.485	7.533961054	168.0073315	10	1	143	2	2
102676	1	22	7	2	5	21959.92421	21809.82456	5	5.3	0.83	2	2	2	2	1.603	24	2	1.01	89.28	255.8	0	0	92.37179416	3.15	85	4.72	154	1.739	8.786456678	210.8749603	10	2	135	2	2
102683	1	65	1	1	1	5738.471465	5720.081877	1	6.6	1.03	2	2	2	2	2.9	32.3	1	1.36	120.22	523.4	0	1	52.59115841	4.45	98	5.44	125	1.411	8.720134035	281.6603293	10	1	135	1	2
102733	1	61	4	1	6	9821.050241	9912.506031	2.53	6.7	0.98	1	2	2	1	3.776	28.9	1	0.93	82.21	398.5	1	0	100.1127496	5.87	137	7.6	226	2.552	9.647368745	278.8089567	10	2	146	1	2
102743	1	45	1	2	1	47282.51104	55634.97226	0.83	11.4	1.03	2	2	2	1	1.371	32.5	2	0.61	53.92	196.3	0	0	142.9437854	3.18	221	12.27	163	1.84	9.798765722	318.459886	10	1	147	1	2
102746	1	23	3	2	5	157205.91	179271.4992	2.29	5.2	1.47	2	2	2	1	2.9	19.6	2	0.92	81.33	291.5	2	0	101.9520928	3.83	81	4.5	123	1.389	8.513486329	166.8643321	10	2	143	2	2
102747	2	57	3	3	3	30249.17895	36501.63579	1.71	5.4	1.84	2	2	2	1	3.569	24.3	1	0.62	54.81	148.7	0	0	133.7135574	5.66	91	5.05	62	0.7	7.944846711	193.0597751	10	1	138	2	2
102750	1	50	6	3	1	20139.09433	20866.90704	2.53	7.5	1.03	1	2	2	2	2.9	31.7	1	0.8	70.72	487.7	0	1	102.3248915	5.66	113	6.27	291	3.285	9.707563905	307.7297758	10	1	137	1	2
102753	1	50	3	3	1	201599.6047	208037.7319	3.65	5.4	1.4	2	2	2	2	2.9	30.6	2	1.07	94.59	374.7	0	0	73.15403038	5.66	93	5.16	127	1.434	8.683639399	265.7193656	10	2	141	2	2
102754	1	50	4	3	1	25016.93926	27066.91153	5	7.5	1.81	2	2	2	2	2.9	31	1	1.08	95.47	487.7	2	1	87.71598484	5.66	91	5.05	116	1.31	8.571302517	265.710378	10	2	138	1	2
102759	2	47	3	3	1	108180.1798	108370.3355	5	5.4	3.26	2	2	2	2	1.371	21.7	2	0.79	69.84	362.8	0	1	105.1333541	4.94	83	4.61	74	0.835	8.02975852	174.2457599	10	2	140	2	2
102761	1	25	4	3	5	29318.27184	30441.33238	1.43	5.4	1.47	2	2	2	1	4.086	26.2	2	1.46	129.06	368.8	0	0	71.30100497	5.79	88	4.88	56	0.632	7.809541325	204.6099827	10	2	146	2	2
102763	1	62	2	3	1	17021.48282	16698.9501	4.56	4.9	0.98	2	2	2	1	2.9	29.1	2	0.92	81.33	374.7	0	0	83.36262525	5.95	91	5.05	327	3.692	9.607672497	279.5832697	10	2	140	2	2
102768	1	49	3	3	1	293906.2627	290562.338	5	5.4	1.14	2	2	2	1	2.9	32.1	2	0.85	75.14	321.2	2	0	95.80293278	5.84	86	4.77	179	2.021	8.948585922	287.2496081	10	1	139	2	2
102771	2	60	1	3	1	7192.924635	7590.272298	4.25	7.4	1.34	1	2	2	2	2.9	40.8	2	0.67	59.23	261.7	0	0	120.9993459	5.12	95	5.27	105	1.185	8.514690061	347.3993545	10	2	135	1	2
102772	1	56	3	3	3	19832.89103	21072.59264	2.53	5.4	0.98	2	2	2	2	3.31	32.8	2	1.05	92.82	291.5	2	0	73.06399721	5.15	97	5.38	182	2.055	9.085570485	298.0067119	10	2	139	2	2
102776	1	35	3	3	1	69282.14605	69066.78635	1.89	5.3	1.06	2	2	2	1	2.9	29.3	2	0.88	77.79	469.9	2	1	98.55059077	6.44	87	4.83	433	4.889	9.843498666	288.4145109	10	1	145	2	2
102802	1	25	6	3	5	26416.24626	33100.43271	5	5.4	1.47	2	2	2	2	3.026	22.6	2	0.82	72.49	321.2	0	0	114.4761569	4.71	95	5.27	50	0.565	7.772752716	175.6642114	10	1	148	2	2
102805	1	60	4	1	5	10150.35197	9842.759421	1.08	6.1	2.04	2	2	2	1	2.9	21.8	2	1.09	96.36	368.8	0	0	83.63456186	4.63	94	5.22	92	1.039	8.371936179	182.5082087	10	1	139	2	2
102808	1	62	4	1	1	11733.68463	12284.04624	1.84	5.7	1.32	2	2	1	1	3.207	34.6	1	1.22	107.85	374.7	2	0	72.95010326	5.04	99	5.5	118	1.332	8.672657294	300.0739424	10	1	147	2	2
102809	1	24	1	3	5	46909.56751	49536.07629	2.53	5	1.27	2	2	2	2	2.9	30.3	2	0.75	66.3	374.7	0	0	127.9482849	4.19	92	5.11	212	2.393	9.185227671	278.3123984	10	2	143	2	2
102811	2	41	1	2	1	25542.409	25608.16899	0.96	5.1	1.68	2	2	2	2	2.9	24.3	2	0.64	56.58	196.3	0	0	137.8196796	3.9	83	4.61	72	0.813	8.002359546	194.457337	10	2	135	2	2
102815	1	80	3	3	3	6533.559202	7323.934818	1.02	4.5	1.01	2	2	2	2	2.9	18.7	2	1.21	106.96	303.3	2	0	57.70008647	2.56	95	5.27	60	0.677	7.955074273	148.7598889	10	1	142	2	2
102819	2	48	3	2	1	127788.3927	157843.8344	4.81	5.5	1.24	2	2	2	1	2.9	26.2	2	0.57	50.39	243.9	2	0	152.5690683	4.53	88	4.88	67	0.756	7.988882253	209.308715	10	2	139	2	2
102820	2	57	1	3	1	13337.99767	13073.90831	3.85	5.4	2.15	2	2	2	1	2.9	26.7	1	0.66	58.34	356.9	0	0	124.4061217	7.47	80	4.44	126	1.423	8.525161361	227.6218083	10	2	140	2	2
102821	2	35	4	3	5	24658.19518	25835.55351	2.22	5.3	1.63	2	2	2	1	2.9	25.2	2	0.88	77.79	237.9	2	0	88.62694048	5.56	92	5.11	106	1.197	8.492080491	214.0004284	10	2	134	2	2
102823	2	55	2	3	3	71881.56334	80365.22969	1.46	6	1.27	2	2	2	1	2.9	25	1	0.63	55.69	321.2	2	0	132.2225196	6.85	88	4.88	173	1.953	8.937481228	223.4370307	10	2	147	2	2
102832	1	29	3	2	1	107981.2051	122278.1147	0.65	5.1	1.34	2	2	2	1	2.302	21.7	2	0.85	75.14	315.2	2	0	106.566773	3.85	88	4.88	51	0.576	7.716015267	167.4375313	10	2	135	2	2
102833	1	25	4	2	6	29641.48942	29416.82933	0.1	5.8	2.02	2	2	2	1	2.9	27.1	1	0.95	83.98	392.6	2	0	117.075442	3.98	96	5.33	59	0.666	7.948738455	215.4108121	10	2	135	2	2
102834	1	57	4	2	5	41448.6755	43702.63624	4.25	6.2	1.94	1	2	2	1	3.569	34	1	0.96	84.86	303.3	0	0	97.84915282	5.74	121	6.72	52	0.587	8.053887084	273.8321608	10	2	148	2	2
102836	1	40	1	1	1	44003.68144	48907.33004	1.45	7.4	1.09	2	2	2	1	2.508	34.3	2	0.56	49.5	232	2	0	161.5886629	3.88	157	8.72	67	0.756	8.567791244	293.8752397	10	1	137	1	2
102838	1	41	7	3	3	23772.11472	25010.65289	4.28	5.4	1.06	2	2	2	2	2.017	31.6	2	0.99	87.52	481.8	0	1	83.30669616	3.59	96	5.33	114	1.287	8.607399459	271.9938229	10	2	138	1	2
102846	2	61	3	2	3	219377.7822	235360.4668	3.86	5.9	1.78	2	2	2	2	3.827	25.4	1	0.68	60.11	166.5	0	0	118.5497949	6.05	105	5.83	99	1.118	8.55593302	217.3206987	10	2	145	2	2
102847	2	30	3	3	5	30338.86417	29572.60822	0.15	5.1	1.09	2	2	2	2	2.224	25.9	1	0.69	61	249.8	2	0	134.6327086	3.62	88	4.88	75	0.847	8.101677747	209.8334537	10	2	139	2	2
102849	1	29	6	2	5	33210.22001	41803.05877	0.24	5.6	1.4	2	2	2	2	2.9	23.8	2	0.93	82.21	350.9	2	0	96.05985627	5.82	109	6.05	104	1.174	8.642591601	205.6936801	10	2	136	2	2
102855	1	61	6	3	1	9168.765484	9374.38169	4.93	7.3	1.27	2	2	2	2	2.948	26.5	2	0.79	69.84	315.2	0	0	99.71360753	4.81	166	9.21	131	1.479	9.294037931	246.2920052	10	2	148	1	2
102860	1	63	6	3	1	10470.79403	10302.84968	5	7	1.45	1	2	2	2	2.9	25.9	2	0.9	79.56	333.1	0	0	85.22677624	4.84	58	3.22	170	1.919	8.503094267	220.2301415	10	1	137	1	2
102861	2	41	4	2	3	71999.52884	71692.31588	1.24	5.7	1.09	2	2	2	2	2.9	57.7	2	0.89	78.68	309.3	0	0	84.71364784	3.57	99	5.5	109	1.231	8.593320552	495.8345958	10	1	136	2	2
102863	2	61	1	1	1	8361.575699	8859.171892	1.78	7.1	1.11	2	2	2	2	2.9	38.1	1	0.5	44.2	267.7	2	0	169.0459254	3.13	134	7.44	169	1.908	9.334591334	355.6479298	10	2	148	1	2
102865	2	44	3	3	5	122244.944	121635.6697	5	6.6	1.06	2	2	2	1	3.077	47	1	0.75	66.3	279.6	2	0	113.1348636	5.15	112	6.22	215	2.427	9.395989719	441.6115168	10	1	145	1	2
102866	2	73	3	2	3	120492.2865	129217.1826	5	6.1	1.5	2	2	2	2	1.94	30.8	1	1.35	119.34	410.4	2	1	51.80579459	4.11	121	6.72	150	1.694	9.113278659	280.6889827	10	2	145	1	2
102875	1	61	3	2	5	19612.76408	18617.54467	1.74	5.8	1.03	2	2	2	1	4.112	25.6	1	0.85	75.14	273.6	2	0	91.63611148	6.15	130	7.22	217	2.45	9.554284623	244.5896864	10	1	139	1	2
102876	1	65	2	3	1	21532.42703	21248.63322	5	5.8	0.93	1	2	2	2	2.9	27.4	1	0.8	70.72	220.1	0	0	97.01765928	4.5	96	5.33	273	3.082	9.480672806	259.7704349	10	2	135	2	2
102878	1	61	1	1	1	7809.825971	8348.967213	4.19	7.2	1.03	1	2	2	1	0.776	34.8	1	1.01	89.28	356.9	2	0	75.09814798	2.61	193	10.71	170	1.919	9.705341445	337.7458823	10	2	135	1	1
102880	2	51	6	3	1	13786.86721	17086.93676	5	5.5	1.53	2	2	2	2	3.905	25.7	1	0.53	46.85	226	0	0	163.9030176	5.95	88	4.88	117	1.321	8.546363569	219.6415437	10	2	138	2	2
102884	1	32	1	2	5	68767.6216	83354.70556	2.49	5.4	1.53	2	2	2	1	2.9	31.7	2	0.73	64.53	315.2	2	0	124.5139534	6.57	97	5.38	196	2.213	9.159678457	290.3618071	10	1	135	2	2
102885	2	37	4	3	1	20168.9801	21268.9679	2.79	5.4	1.55	2	2	2	2	2.741	30.1	2	0.88	77.79	362.8	2	1	87.63278625	4.53	79	4.39	63	0.711	7.819435398	235.3650055	10	2	145	2	2
102886	2	50	6	3	1	24444.54302	27705.04576	2.53	7.2	1.27	1	2	2	2	2.9	30.2	1	0.6	53.04	267.7	0	0	142.6134857	5.43	196	10.88	263	2.969	10.15712151	306.7450696	10	2	134	1	2
102887	2	60	4	3	2	7808.419065	7779.675759	2.57	5.5	1.29	2	2	2	2	2.9	37.2	2	0.8	70.72	226	0	0	88.67761925	6.15	78	4.33	120	1.355	8.451053389	314.3791861	10	1	141	2	2
102889	1	47	1	3	2	31232.31112	30572.21636	0.21	5.6	1.19	2	2	2	2	2.741	31.6	2	1.03	91.05	487.7	2	1	77.40838848	4.45	100	5.55	117	1.321	8.67419694	274.1046233	10	2	140	2	2
102893	2	44	3	3	3	80406.12896	80576.88234	1.57	5.7	1.22	2	2	2	1	3	27.2	2	0.6	53.04	255.8	0	0	146.3627674	4.97	91	5.05	157	1.773	8.873958131	241.3716612	10	1	145	2	2
102895	1	43	4	3	6	17801.87839	20351.32492	2.53	7.8	1.03	2	2	2	1	2.896	35.6	1	0.97	85.75	339	0	0	102.3792611	4.32	162	8.99	86	0.971	8.848796451	315.0171537	10	1	146	1	2
102899	2	20	3	3	5	92973.59323	92017.80161	1.68	5	1.66	2	2	2	2	2.689	23.4	2	0.78	68.95	243.9	0	0	126.8971265	4.76	82	4.55	94	1.061	8.256866849	193.2106843	10	2	148	2	2
102901	1	66	4	1	1	15301.89032	16068.04633	2.46	5.9	1.14	1	2	2	2	5.741	36.5	1	1.14	100.78	410.4	0	0	77.89418742	7.34	114	6.33	106	1.197	8.706490362	317.7868982	10	1	144	2	2
102904	2	75	3	3	3	112087.8046	117354.9993	3.04	6	1.11	1	2	2	2	2.9	27.6	2	0.99	87.52	333.1	2	0	73.69492779	7.42	99	5.5	461	5.205	10.03537071	276.9762317	10	1	143	2	2
102911	2	55	7	2	1	33095.14893	32216.81456	1.17	5.8	1.14	1	2	1	1	2.9	19.8	2	0.95	83.98	202.2	0	0	82.30976888	6.52	89	4.94	179	2.021	8.982874995	177.8609249	10	2	142	2	2
102913	2	39	3	3	1	173782.5084	179356.5347	5	6.2	1.63	2	2	2	2	2.9	38.2	2	0.54	47.74	327.1	0	0	169.3828885	4.24	96	5.33	97	1.095	8.445911989	322.633838	10	1	139	2	2
102917	2	61	4	3	1	23655.92133	25728.1928	2.53	5.7	2.12	2	2	2	2	2.9	24.6	2	1.15	101.66	309.3	2	0	58.14030551	6.13	117	6.49	63	0.711	8.212161481	202.0191724	10	1	141	2	2
102918	1	33	3	2	1	33839.93884	34809.05813	2.04	5.2	1.27	2	2	2	1	2.276	22.4	2	0.87	76.91	303.3	2	0	101.0588848	3.8	82	4.55	67	0.756	7.918264686	177.369129	10	2	143	2	2
102920	2	62	2	3	1	26330.18103	27655.10456	5	5.2	1.71	1	2	2	1	3.543	28.7	1	0.46	40.66	315.2	0	0	185.5068701	5.77	96	5.33	119	1.344	8.650324504	248.2643133	10	1	137	2	2
102924	2	75	3	3	3	86565.86599	90160.26234	1.74	6.7	0.91	1	2	2	1	2.9	43.7	1	0.57	50.39	440.2	0	1	139.3545101	5.43	128	7.11	433	4.889	10.22962081	447.0344295	10	1	139	1	2
102933	2	24	4	3	3	19083.54284	18753.00768	1.66	5.3	2.4	2	2	2	2	2.9	18	2	0.75	66.3	208.2	0	0	115.0644044	3.85	89	4.94	40	0.452	7.484368643	134.7186356	10	1	144	2	2
102934	1	48	4	2	1	15283.20764	15112.0425	2.89	5.2	1.16	2	2	2	1	2.974	26.3	2	1.3	114.92	356.9	2	0	71.40984144	4.65	89	4.94	109	1.231	8.486837071	223.203815	10	2	147	2	2
102943	2	48	1	3	6	27858.07943	29519.81891	4.31	5.7	1.5	2	2	2	2	2.9	37.4	1	0.65	57.46	327.1	2	0	131.1124896	5.77	86	4.77	171	1.931	8.902863672	332.9671013	10	1	148	2	2
102944	1	55	6	2	1	19977.78976	22162.92591	3.59	5.4	1.29	2	2	2	2	2.9	29.6	1	0.83	73.37	404.5	2	0	96.18964106	5.53	93	5.16	123	1.389	8.651636668	256.0884454	10	2	136	2	2
102947	1	75	4	3	3	13379.65072	13563.95626	4.28	5.8	1.81	2	2	2	1	1.707	25.2	2	1.81	160	404.5	0	0	44.51866748	3.7	77	4.27	44	0.497	7.434847875	187.3581665	10	2	137	2	2
102953	1	42	1	2	4	61630.38001	63661.95157	2.53	5.9	1.27	2	2	2	1	2.9	35.8	2	0.92	81.33	345	2	0	90.22092802	4.71	101	5.61	114	1.287	8.658171785	309.9625499	10	2	137	2	1
102956	1	38	3	3	3	38645.74029	39426.29995	1.56	5.4	0.88	1	2	2	1	1.94	36.1	1	0.82	72.49	380.7	0	0	105.1479459	4.22	90	5	289	3.263	9.473089178	341.9785193	10	1	142	2	2
62161	1	22	3	2	5	102641.4065	104236.5826	3.15	5.1	1.06	2	2	2	2	2.845	23.3	2	0.91	80.44	291.5	0	0	104.181949	4.34	87	4.83	82	0.926	8.179480185	190.5818883	7	1	91	2	2
62169	1	21	6	2	5	14391.77847	14783.60095	0.33	5.4	1.11	2	2	2	2	1.888	20.1	2	0.87	76.91	321.2	0	0	110.7700405	3.41	87	4.83	75	0.847	8.090249052	162.6140059	7	1	92	2	1
62172	2	43	4	2	5	26960.77435	27122.91191	2.02	5.6	1.89	2	2	2	1	1.758	33.3	2	0.68	60.11	297.4	0	0	114.4551113	4.37	95	5.27	138	1.558	8.787983396	292.6398471	7	2	96	2	1
62174	1	80	3	3	1	24912.66843	27335.89524	4.3	5	1.4	1	2	2	2	2.9	33.9	1	0.87	76.91	267.7	0	0	84.43170585	5.25	132	7.33	89	1.005	8.678291112	294.1940687	7	3	90	1	1
62176	2	34	3	3	1	53830.59943	54203.15502	5	5.4	1.42	2	2	2	2	2.9	23.3	2	0.65	57.46	214.1	0	0	140.619586	4.42	88	4.88	70	0.79	8.032684876	187.1615576	7	1	99	2	1
62178	1	80	3	2	2	12291.15452	13189.87501	0.05	5.7	1.22	1	2	2	2	3.465	28.5	2	1.01	89.28	285.5	0	0	71.0761534	5.2	97	5.38	105	1.185	8.535524148	243.2624382	7	1	95	2	2
62179	1	55	6	3	1	16590.07498	17115.36835	5	5.7	1.4	2	2	2	2	2.9	27.6	2	1.19	105.2	440.2	0	1	63.46922996	5.33	103	5.72	142	1.603	8.897408865	245.5684847	7	1	92	2	2
62180	1	35	3	3	1	20457.61492	22616.49483	0.87	5.3	0.85	2	2	2	2	2.9	27.9	2	0.82	72.49	356.9	0	0	106.9180551	3.7	100	5.55	113	1.276	8.639410824	241.039562	7	1	97	2	1
62184	1	26	4	2	5	15600.67877	15236.26157	3.85	4.5	1.58	2	2	2	2	3.026	22.1	2	1.03	91.05	321.2	2	0	105.8003055	4.81	79	4.39	35	0.395	7.231648733	159.819437	7	2	95	2	1
62189	2	30	6	3	1	17983.23149	18657.92252	3.04	3.6	1.24	2	2	2	2	1.758	22.4	2	0.91	80.44	398.5	2	1	97.8247321	3.47	66	3.66	93	1.05	8.029107055	179.851998	7	1	94	2	1
62199	1	57	3	3	6	127000.8529	130891.4312	5	5.3	0.91	2	2	2	1	3	28	2	0.96	84.86	356.9	2	0	80.73362444	4.42	96	5.33	253	2.856	9.4045905	263.328534	7	2	92	2	1
62200	1	42	6	3	1	19184.31683	20543.82235	4.07	5.2	0.93	2	2	2	2	2.9	27.6	2	1.19	105.2	315.2	0	0	67.04050071	5.77	79	4.39	242	2.732	9.165238398	252.9605798	7	1	97	2	1
62202	1	36	1	1	1	41155.16716	40844.55611	2.83	5.9	1.5	2	2	2	2	4.862	24.7	2	0.68	60.11	398.5	2	0	131.9451271	7.29	86	4.77	188	2.123	8.997642079	222.2417593	7	1	102	2	1
62205	1	28	3	3	5	103663.694	105583.9646	5	4.6	1.03	2	2	2	2	3.75	28.9	2	1.09	96.36	523.4	1	1	80.55171471	5.46	97	5.38	134	1.513	8.779403598	253.724764	7	1	90	2	1
62208	1	38	2	3	1	41241.2246	41216.94347	1.53	5.3	1.19	2	2	2	2	3.75	22.2	2	0.77	68.07	267.7	0	0	113.0659098	5.25	86	4.77	51	0.576	7.693025748	170.7851716	7	2	102	2	1
62209	2	62	1	1	4	13473.30489	14578.16607	1.11	5.7	0.8	1	2	2	2	2.9	26	2	0.55	48.62	214.1	0	0	150.9398771	4.5	103	5.72	582	6.571	10.30805226	268.0093586	7	2	96	2	1
62214	2	22	4	2	4	18723.98095	21433.16612	1.41	5.2	1.4	2	2	2	2	2.327	23.8	2	0.81	71.6	285.5	0	0	107.162061	3.96	85	4.72	39	0.44	7.413065722	176.4309642	7	2	95	2	1
62215	2	65	3	3	1	129999.0355	129559.2554	2.53	9.6	1.34	1	2	2	2	3.672	26.7	2	0.73	64.53	232	0	0	107.8306087	5.43	160	8.88	73	0.824	8.672486076	231.5553782	7	1	98	1	2
62217	2	77	1	1	5	15730.58404	17568.35711	0.97	7	1.19	1	2	2	2	2.741	30.6	1	0.92	81.33	249.8	0	0	79.77545295	4.47	175	9.71	104	1.174	9.116029693	278.9505086	7	2	98	1	2
62218	2	38	4	3	5	39534.63522	41046.5642	4.05	6.2	0.93	2	2	2	1	5.767	45.4	1	0.64	56.58	333.1	2	0	125.8684296	7.53	98	5.44	154	1.739	8.928772901	405.3662897	7	2	102	2	1
62220	2	31	4	3	5	33193.03873	33538.5649	4.92	5.5	1.37	2	2	2	2	2.9	40.4	2	0.78	68.95	321.2	0	0	104.4049232	5.09	96	5.33	109	1.231	8.562548893	345.9269753	7	1	96	2	1
62222	1	32	3	3	1	89973.12905	97483.08857	5	5.3	1.32	2	2	2	2	2.9	25	2	0.97	85.75	315.2	2	0	89.69289084	5.53	92	5.11	121	1.366	8.624431942	215.6107986	7	1	93	2	1
62223	1	54	6	2	1	10133.86248	12107.78442	2.53	5.5	1.47	2	2	2	2	2.9	20.5	2	0.91	80.44	350.9	2	0	86.82171269	6.26	121	6.72	123	1.389	8.91482772	182.7539683	7	3	90	2	1
62224	2	29	2	1	1	43986.77937	46449.61995	2.46	4.9	1.45	2	2	2	2	2.405	27.2	2	0.62	54.81	267.7	0	0	153.3738239	4.47	81	4.5	113	1.276	8.428689793	229.2603624	7	1	93	2	2
62226	1	80	2	3	1	13654.27056	13892.29545	3.64	5.6	0.96	2	2	2	2	2.146	28.4	1	1.07	94.59	249.8	0	0	66.49697692	3.65	104	5.77	108	1.219	8.633374946	245.1878485	7	2	93	2	2
62228	1	50	3	3	1	144353.1336	144729.9526	3.15	8.7	0.85	2	2	2	2	2.896	43.4	1	0.94	83.1	386.6	0	0	84.94886776	4.73	192	10.66	198	2.235	9.852615222	427.6035006	7	1	91	1	1
62229	2	31	3	3	1	72426.98054	75980.14515	1.31	4.7	1.29	2	2	2	1	2.9	28.6	2	0.9	79.56	279.6	2	0	98.422812	3.57	81	4.5	118	1.332	8.471986599	242.2988167	7	1	98	2	1
62230	1	75	3	1	3	12946.81804	13703.92145	1.07	6.2	0.93	1	2	2	1	2.9	29.7	1	1.89	167.08	475.8	0	1	34.94328177	3.93	97	5.38	288	3.252	9.544524278	283.4723711	7	1	101	2	1
62231	2	48	1	2	1	43535.99309	52686.7085	3.92	5.8	1.53	2	2	2	2	2.56	33.2	2	0.53	46.85	339	0	0	165.9326022	4.71	91	5.05	117	1.321	8.579886261	284.8522239	7	2	102	2	1
62232	2	42	3	3	1	115926.4026	118970.0861	3.3	5.4	0.98	2	2	2	1	2.9	31.6	1	0.61	53.92	267.7	2	0	144.9598774	6.18	95	5.27	150	1.694	8.871365005	280.3351342	7	1	101	2	1
62234	1	23	4	3	5	14860.31242	14555.81678	4.89	6	1.03	2	2	2	2	2.9	23.8	2	0.99	87.52	303.3	2	0	113.5394806	3.21	105	5.83	70	0.79	8.209308412	195.3815402	7	3	90	2	1
62236	1	61	6	3	1	9048.959172	9513.611982	5	5.2	1.01	2	2	2	2	3.595	23.2	2	1.08	95.47	315.2	0	0	69.50964626	5.3	92	5.11	129	1.456	8.688453801	201.5721282	7	1	93	2	1
62237	2	58	3	3	1	140431.1738	139253.6595	2.64	5.5	1.37	2	2	2	1	2.9	39.9	1	0.69	61	345	0	0	117.7688177	5.04	113	6.27	131	1.479	8.909437961	355.4865747	7	1	91	2	1
62239	2	22	2	2	6	39426.06152	39254.34369	0.09	4.9	1.09	2	2	2	2	1.655	23.3	2	0.64	56.58	243.9	1	0	156.3848056	3.1	85	4.72	67	0.756	7.954196695	185.332783	7	2	94	2	1
62242	1	24	3	3	5	129608.7168	132839.5257	1.98	5.3	1.4	2	2	2	2	2.9	27	1	1.27	112.27	350.9	2	0	69.67318637	4.11	83	4.61	111	1.253	8.435223629	227.751038	7	1	100	2	1
62248	1	65	6	1	1	9048.959172	9881.360452	1.2	6.1	0.78	2	2	2	1	3.207	26.6	1	1.09	96.36	374.7	0	0	67.89322813	5.66	97	5.38	331	3.737	9.683682173	257.5859458	7	1	93	2	2
62249	2	26	3	3	5	59001.30334	59528.81521	1.38	5.1	1.78	2	2	2	1	2.9	20.3	2	0.81	71.6	243.9	0	0	115.1878699	5.59	89	4.94	66	0.745	7.985143931	162.0984218	7	2	101	2	1
62250	1	34	1	3	1	51543.06208	52965.08671	5	5.2	1.29	2	2	2	2	2.689	25.9	2	0.96	84.86	297.4	2	0	89.66167042	4.5	94	5.22	90	1.016	8.349957272	216.2638933	7	3	92	2	1
62251	2	51	6	3	1	16672.82247	17074.23833	2.53	5.8	1.29	1	2	2	1	2.9	31.9	2	0.51	45.08	261.7	0	0	171.342587	6	81	4.5	278	3.139	9.328923088	297.5926465	7	1	92	2	1
62256	1	80	3	1	1	7911.357817	9487.389486	1.63	5.8	0.85	1	1	2	1	2.9	26	1	1.06	93.7	237.9	0	0	67.22144019	3.28	104	5.77	150	1.694	8.961879013	233.0088543	7	2	94	2	1
62259	1	61	4	3	3	7736.56115	7645.782314	0.87	5.79	0.93	1	2	2	1	2.9	41.7	1	1.01	89.28	481.8	2	1	91.01895535	3.62	96	5.33	110	1.242	8.571681377	357.4391134	7	1	99	1	1
62264	1	77	3	1	1	52448.38862	55291.88618	2.72	6.2	1.42	1	2	2	1	1.94	31.1	1	0.84	74.26	380.7	0	0	88.6057968	4.09	125	6.94	138	1.558	9.062420242	281.8412695	7	1	99	2	1
62265	1	52	3	3	1	19478.84508	19591.5023	1.13	11.1	1.01	2	2	2	1	4.293	31.4	2	0.9	79.56	243.9	2	0	88.61219898	6.47	252	13.99	224	2.529	10.24792796	321.7849379	7	2	95	1	1
62266	1	64	3	3	3	29999.54343	30837.64811	1.79	5.1	1.45	2	2	2	1	1.991	16.6	2	6.18	546.31	398.5	0	0	9.195658061	3.9	89	4.94	91	1.027	8.306348696	137.8853883	7	2	91	2	1
62267	2	27	3	3	1	34430.80691	35615.74248	1.08	5.5	1.34	2	2	2	2	2.9	43.9	2	0.74	65.42	249.8	2	0	126.8755097	4.84	90	5	88	0.994	8.283999304	363.6675695	7	2	95	2	1
62269	1	29	4	1	5	14718.12323	15404.51735	0.1	5.5	1.22	2	2	2	1	2.9	22.8	1	1.08	95.47	410.4	2	0	97.97220016	3.41	80	4.44	91	1.027	8.199738961	186.9540483	7	2	101	2	1
62270	2	33	2	3	5	31765.06131	30907.97323	0.56	5.2	1.22	2	2	2	2	2.9	32.3	2	0.81	71.6	321.2	0	0	109.7458249	5.09	69	3.83	105	1.185	8.194919674	264.6959055	7	2	93	2	2
62277	2	55	3	3	3	139343.5518	140618.3088	5	4.6	2.04	1	2	2	1	2.9	25	2	0.69	61	261.7	2	0	119.0453872	7.06	63	3.5	63	0.711	7.593122272	189.8280568	7	2	98	2	1
62278	2	72	3	3	1	62212.59877	64340.26128	2.51	5.5	1.24	2	2	2	1	1.603	28.3	2	0.76	67.18	273.6	2	0	100.8186009	3.47	91	5.05	118	1.332	8.58839695	243.0516337	7	1	94	2	1
62279	1	80	4	1	2	9456.784526	9941.375417	2.53	6	1.4	1	2	2	1	2.9	21.9	1	1.54	136.14	440.2	0	1	52.94372443	3.41	68	3.77	59	0.666	7.603897969	166.5253655	7	2	99	2	1
62280	2	54	4	3	2	16966.72353	16502.38463	1.7	5.6	1.73	1	2	2	1	2.9	24.3	2	0.69	61	339	0	0	107.4575142	4.24	81	4.5	187	2.111	8.932410591	217.0575774	7	2	95	2	1
62282	2	57	4	3	3	21219.11683	20638.40003	1.7	5.1	1.86	1	2	2	2	2.715	23.7	1	1	88.4	249.8	0	0	69.26310842	4.97	81	4.5	69	0.779	7.935408479	188.0691809	7	1	102	1	1
62284	2	64	3	3	1	117778.2813	120111.4951	2.41	5.4	2.2	2	2	2	2	3.957	25.6	2	0.53	46.85	190.3	0	0	156.5197554	6.62	76	4.22	87	0.982	8.103494278	207.4494535	7	1	94	2	2
62286	1	30	4	2	5	12556.20775	12615.02215	2.53	5.7	0.75	2	2	2	2	3.801	41	2	0.94	83.1	446.1	0	1	114.2077329	5.56	103	5.72	199	2.247	9.234886632	378.6303519	7	2	99	2	1
62287	2	73	4	3	1	12183.82356	12607.77863	2.11	6.1	1.22	2	2	2	2	2.9	26.8	1	0.48	42.43	220.1	1	0	153.6517975	4.55	89	4.94	180	2.032	8.98844604	240.8903539	7	2	100	2	1
62288	1	29	3	3	5	22634.53148	23281.74151	2.24	5	1.37	2	2	2	2	3.31	20.1	2	0.85	75.14	291.5	0	0	106.566773	5.02	88	4.88	55	0.621	7.791522819	156.6096087	7	1	103	2	1
62289	1	71	7	1	3	13555.67282	15969.74695	1.07	6.1	1.09	1	2	2	1	2.9	28.8	2	1.14	100.78	458	0	1	63.32342628	5.92	109	6.05	237	2.676	9.466260843	272.6283123	7	1	94	2	1
62291	1	56	7	3	1	20111.19695	20038.54385	5	6	1.11	1	2	2	2	2.043	29.9	1	0.69	61	273.6	2	0	118.6107436	3.44	87	4.83	48	0.542	7.643961949	228.5544623	7	1	92	2	1
62297	1	43	4	3	1	18402.96901	18977.09561	3.67	5.2	1.55	2	2	2	1	2.9	31.1	1	1.14	100.78	392.6	2	0	84.97249563	5.59	93	5.16	39	0.44	7.503013959	233.3437341	7	2	95	2	1
62301	1	23	4	1	5	16995.64806	16907.09145	2.53	5.6	1.14	2	2	2	2	2.9	33	2	0.86	76.02	374.7	0	0	133.5668565	4.55	82	4.55	55	0.621	7.720905252	254.7898733	7	1	96	2	2
62302	2	51	2	1	5	19676.78121	20033.61689	2.53	5.7	2.07	2	2	2	2	2.9	25.4	1	0.7	61.88	214.1	0	0	118.8935144	5.92	106	5.88	126	1.423	8.806573821	223.686975	7	2	103	2	1
62303	2	76	3	2	1	61501.13451	65355.92074	1.62	5.7	0.65	1	2	2	2	2.9	31.9	1	0.75	66.3	261.7	0	0	101.2540006	5.12	116	6.44	363	4.098	9.954845845	317.5595824	7	2	101	2	2
62307	1	61	4	2	5	7828.117773	8460.915547	1.2	6.6	0.85	2	2	1	1	2.9	33.5	1	0.9	79.56	362.8	0	0	103.9735461	5.38	123	6.83	186	2.1	9.344783849	313.0502589	7	2	90	1	1
62308	2	78	3	2	1	83112.54942	87237.36283	2.64	6.3	1.47	1	2	2	2	3.698	24.6	2	1.14	100.78	416.4	0	1	62.12617932	6.08	90	5	182	2.055	9.010669177	221.6624618	7	1	97	2	2
62309	2	47	1	1	2	40337.93389	40548.29278	0.46	11.2	1.32	2	2	2	2	3.776	34	1	0.54	47.74	303.3	1	0	163.0871655	5.59	225	12.49	93	1.05	9.255552715	314.6887923	7	3	92	1	1
62312	2	63	1	1	1	16352.91583	17178.78976	1.85	7.2	1.29	1	2	2	2	2.9	34.7	1	0.67	59.23	261.7	0	0	119.8068349	4.42	133	7.38	118	1.332	8.967886572	311.1856641	7	3	92	1	2
62314	1	61	4	2	5	7611.107768	7639.752345	1.33	9.2	1.24	2	2	2	1	2.9	34.2	2	1.11	98.12	416.4	2	0	81.62364682	4.63	242	13.43	153	1.727	9.826228467	336.0570136	7	2	97	1	1
62316	1	39	2	1	1	31674.69291	34832.56113	0.81	5.1	0.98	1	2	2	1	2.664	21.5	2	1.1	97.24	315.2	2	0	74.52204683	4.11	81	4.5	86	0.971	8.15564927	175.3464593	7	2	100	2	1
62317	1	46	3	3	1	18872.77273	18824.29246	0.94	7.7	1.53	1	2	2	1	3.414	27.6	1	0.77	68.07	333.1	2	0	108.7646864	5.69	93	5.16	149	1.682	8.843398619	244.0778019	7	1	94	1	1
62324	2	60	1	3	4	11469.45614	12167.81965	0.23	5.7	1.03	2	2	2	1	2.9	28	2	0.58	51.27	315.2	0	0	142.9148771	6.59	91	5.05	301	3.398	9.524822591	266.6950325	7	1	90	2	1
62325	2	43	4	2	6	30932.17505	32888.28189	0.1	5.9	1.73	2	2	2	1	2.9	18.4	2	0.62	54.81	392.6	0	1	127.3299204	5.4	80	4.44	163	1.84	8.782629655	161.6003857	7	2	101	2	1
62326	1	69	3	3	1	153565.0506	157855.2355	4.3	5.8	1.34	2	2	2	2	3.439	26.4	2	1.11	98.12	291.5	0	0	65.68239281	5.43	102	5.66	123	1.389	8.744009988	230.8418637	7	1	97	2	1
62330	2	33	6	3	1	21097.66428	22267.58388	5	4.9	1.5	2	2	2	2	2.9	18.4	2	0.77	68.07	226	0	0	116.3508129	3.1	75	4.16	62	0.7	7.751475318	142.6271459	7	2	96	2	2
62332	1	22	3	3	6	31962.32398	33458.58611	1.06	5.4	1.11	2	2	2	2	3.388	32.6	2	1	88.4	475.8	2	1	93.43858316	5.43	107	5.94	179	2.021	9.16706746	298.8463992	7	1	100	2	2
62336	1	55	2	3	6	24211.82454	24947.16585	3.67	5.3	1.19	2	2	2	2	2.9	28.5	2	0.8	70.72	261.7	0	0	100.3641423	4.65	90	5	91	1.027	8.317521996	237.0493769	7	2	93	2	1
62339	1	29	3	3	1	71402.23537	74200.65921	5	4.9	1.27	2	2	2	1	3.465	29.2	2	0.9	79.56	392.6	2	0	99.76435503	5.38	94	5.22	128	1.445	8.702177866	254.1035937	7	2	100	2	1
62340	1	44	3	3	1	126789.5293	130826.4638	1.28	5.2	0.98	2	2	2	2	2.9	25.9	2	1.06	93.7	410.4	2	0	75.89517852	4.16	85	4.72	127	1.434	8.593691162	222.5766011	7	1	101	2	1
62342	2	38	3	3	1	77778.94931	78565.11573	1.85	5.2	1.27	1	2	2	2	3.388	32.9	1	0.69	61	291.5	2	0	128.3246617	5.12	92	5.11	84	0.948	8.259458195	271.7361746	7	1	101	2	1
62343	1	28	4	3	5	17420.97841	17615.31174	0.76	5	1.01	2	2	2	2	2.9	25.2	2	1.08	95.47	368.8	0	0	98.67260055	4.55	89	4.94	183	2.066	9.004975342	226.9253786	7	2	97	2	1
62345	2	38	3	3	1	64324.55431	66806.65238	5	5.5	1.47	2	2	2	2	2.715	31.9	2	0.91	80.44	249.8	0	0	93.24127679	4.78	85	4.72	114	1.287	8.485702524	270.6939105	7	2	103	2	1
62347	2	71	3	2	2	25812.91354	27430.82294	1.21	5.3	1.47	1	2	2	2	2.9	24	1	0.59	52.16	208.2	2	0	135.4158133	5.87	87	4.83	251	2.834	9.298213877	223.1571331	7	2	95	2	2
62349	2	23	3	3	1	122473.1205	125156.3246	1.5	5.5	1.14	2	2	2	2	1.5	38	2	0.78	68.95	303.3	2	0	123.347436	3.26	119	6.61	121	1.366	8.881766858	337.5071406	7	3	91	2	1
62350	2	43	3	2	3	96255.67455	99423.04338	2.72	5.2	1.86	2	2	2	1	2.9	22.3	2	0.83	73.37	291.5	2	0	101.1178516	4.47	78	4.33	46	0.519	7.492203043	167.0761279	7	2	94	2	1
62353	1	80	3	3	1	39587.33894	43437.9542	5	7.8	1.01	1	2	2	1	1.733	27.8	1	0.99	87.52	345	0	0	72.73572411	3.1	221	12.27	61	0.689	8.815889385	245.0817249	7	2	91	1	1
62357	1	36	3	3	1	94433.58615	101591.3155	5	5.4	1.14	2	2	2	1	3.439	25.6	2	1.03	91.05	285.5	2	0	81.71362623	5.25	75	4.16	130	1.468	8.491875383	217.3920098	7	1	91	2	1
62359	2	54	1	1	1	22224.73066	23825.19761	1.04	7.7	0.83	2	2	2	1	2.9	27.1	2	0.82	72.49	452	0	1	97.9086201	3.18	155	8.6	246	2.777	9.855609472	267.0870167	7	2	94	1	2
62363	2	44	3	1	3	134897.5941	143557.3439	1.43	4.9	1.16	2	2	2	1	3.517	25.8	2	0.59	52.16	285.5	0	0	149.2292423	5.66	79	4.39	208	2.348	9.013838752	232.5570398	7	2	102	2	1
62366	1	80	3	2	1	37318.80146	40047.52575	1.65	5.7	1.14	2	2	2	2	1.836	21.7	2	1.29	114.04	279.6	0	0	53.5908019	3.36	133	7.38	80	0.903	8.579228582	186.1692602	7	1	98	1	1
62367	1	50	6	1	1	10133.86248	10097.2532	3.23	5.6	1.06	2	2	2	2	2.793	27.4	2	0.77	68.07	469.9	0	1	106.9391779	4.84	101	5.61	195	2.202	9.194972895	251.9422573	7	3	90	2	1
62368	2	80	2	1	2	23176.79053	24820.79748	0.81	6.7	1.22	1	2	1	1	2.9	22	2	1.17	103.43	362.8	0	1	59.98246329	5.17	111	6.16	157	1.773	9.072628826	199.5978342	7	1	98	1	2
62370	1	21	6	3	5	13843.66558	14262.33327	3.7	5.5	1.34	2	2	2	2	2.017	18.3	2	0.83	73.37	243.9	1	0	116.9530126	3.78	97	5.38	78	0.881	8.238272625	150.760389	7	1	90	2	2
62371	1	32	6	3	1	22403.9114	23863.23854	5	5.2	1.34	2	2	2	2	2.9	18.6	2	0.62	54.81	232	0	0	150.3393241	4.22	84	4.66	135	1.524	8.642944397	160.7587658	7	2	96	2	1
62375	1	24	1	2	6	52698.05363	59566.36051	0.65	5.2	0.93	2	2	2	2	2.9	38.3	1	0.72	63.65	297.4	0	0	134.1199756	3.36	77	4.27	99	1.118	8.245778091	315.8133009	7	3	92	2	1
62377	2	78	3	1	2	35965.83455	38220.11172	1.24	6	1.29	2	1	2	1	3.284	24.7	1	1.01	89.28	279.6	2	0	71.44239069	5.15	118	6.55	109	1.231	8.768885326	216.5914676	7	1	95	2	1
62378	2	68	2	1	3	10979.14966	11879.48082	4.66	5.9	0.85	1	2	2	2	1.862	33.2	1	2.3	203.32	511.5	0	1	28.41873986	3.1	86	4.77	82	0.926	8.167919363	271.1749229	7	1	96	2	2
62383	1	23	3	3	5	91704.59836	93129.80274	1.38	5.1	1.24	2	2	2	2	2.9	26.7	2	0.97	85.75	321.2	2	0	95.91194908	5.38	109	6.05	108	1.219	8.680331929	231.7648625	7	1	93	2	1
62384	1	40	3	2	4	27444.30857	27682.94043	2.31	5	1.14	1	2	2	2	2.25	30.5	2	1.1	97.24	368.8	2	0	74.14002221	5.17	96	5.33	350	3.952	9.729134165	296.738592	7	1	101	2	1
62386	1	35	7	2	1	21163.04991	22845.16054	2.51	5.5	1.22	1	2	2	1	6.284	38.4	1	0.89	78.68	285.5	0	0	97.27386408	8.3	105	5.83	147	1.66	8.951245756	343.727837	7	1	97	2	1
62387	1	23	4	2	5	17420.97841	17597.97505	1.29	4.2	1.16	2	2	2	1	2.9	24.5	2	0.97	85.75	297.4	0	0	116.2452823	4.16	83	4.61	74	0.835	8.02975852	196.7290838	7	2	97	2	1
62388	2	69	3	2	2	49644.07635	54110.53039	1.12	9.7	0.93	1	1	2	2	0.853	38.4	1	1.46	129.06	416.4	0	1	47.87276233	2.4	210	11.66	122	1.377	9.457981395	363.1864856	7	1	97	1	1
62390	2	25	6	3	5	14095.96322	14697.88566	4.59	4.8	1.4	2	2	2	2	3.026	18.7	2	0.56	49.5	202.2	0	0	177.7654038	4.76	89	4.94	66	0.745	7.985143931	149.3221915	7	2	92	2	1
62391	2	40	1	2	1	34954.17308	36222.97596	5	5.5	1.09	2	2	2	1	2.9	25.1	2	0.7	61.88	261.7	0	0	124.9041109	5.56	76	4.22	147	1.66	8.628018747	216.5632705	7	2	98	2	1
62393	1	20	1	2	5	39915.51305	48709.67036	1.53	5	1.16	2	2	2	1	2.276	27.1	2	0.89	78.68	374.7	2	0	108.9765091	3.88	81	4.5	65	0.734	7.875689244	213.4311785	7	2	98	2	1
62397	2	70	1	1	2	17077.39663	18362.70517	2.53	6.8	1.16	1	2	2	1	2.819	40.6	2	0.63	55.69	285.5	0	0	125.9053407	4.76	137	7.6	158	1.784	9.289428778	377.1508084	7	2	96	1	1
62399	2	53	1	1	1	24870.51399	25871.32014	1.63	6.1	1.55	2	2	2	1	4.551	30.7	1	0.53	46.85	303.3	2	0	162.6281395	7.01	134	7.44	171	1.931	9.346356176	286.9331346	7	2	98	1	1
62400	2	31	3	3	5	27463.55816	27680.63699	1.22	5.7	0.91	2	2	2	1	2.9	36.3	1	0.77	68.07	398.5	2	1	117.8369052	5.56	87	4.83	366	4.132	9.675394271	351.2168121	7	2	100	2	1
62407	1	49	7	3	3	28680.66061	29290.21879	1.1	6.1	1.81	1	2	2	1	2.9	29.9	1	0.93	82.21	297.4	2	0	86.35727342	5.69	98	5.44	135	1.524	8.797095077	263.0331428	7	1	94	2	1
62409	2	80	3	2	2	22419.63376	27869.65701	1.16	5.4	1.86	1	1	2	1	2.224	30.5	1	0.89	78.68	339	0	0	82.24598641	4.63	71	3.94	103	1.163	8.204261685	250.2299814	7	1	94	2	1
62411	2	51	4	3	5	15790.7028	17527.16643	3.21	5.7	0.88	2	2	2	1	3.465	26.3	1	0.79	69.84	315.2	2	0	92.99212342	4.91	90	5	113	1.276	8.534050308	224.4455231	7	2	90	2	1
62413	1	65	3	3	6	131445.9869	130104.2371	1.6	5.8	1.63	1	2	2	1	1.086	40	1	1.37	121.11	553.2	0	1	52.14841377	3.59	63	3.5	189	2.134	8.691734561	347.6693824	7	1	101	1	1
62417	2	26	2	3	5	45207.13656	46085.23842	4.66	4.8	1.09	2	2	2	2	2.9	31.6	2	0.58	51.27	232	0	0	169.356767	4.4	90	5	195	2.202	9.079662048	286.9173207	7	1	94	2	1
62419	1	80	3	2	1	42993.15025	46481.5792	0.65	5.5	1.68	2	2	2	2	1.991	26.5	2	0.91	80.44	356.9	0	0	80.1635635	4.01	99	5.5	61	0.689	8.012846534	212.3404331	7	1	95	2	1
62421	1	23	6	3	5	14313.34597	15171.9498	0	5.1	1.58	2	2	2	2	2.379	24.5	2	0.99	87.52	428.3	0	1	93.67943946	4.47	86	4.77	89	1.005	8.249836485	202.1209939	7	3	91	2	1
62422	2	72	3	3	2	63504.76275	64182.95787	5	6.6	1.81	1	2	2	2	2.9	29	2	0.76	67.18	309.3	2	0	100.8186009	5.17	89	4.94	118	1.332	8.566173814	248.4190406	7	1	91	1	1
62424	1	20	2	1	5	41713.1735	43905.69851	0.9	5.2	1.11	2	2	2	2	3.672	30.4	2	0.78	68.95	356.9	2	0	126.8971265	5.35	90	5	107	1.208	8.479491324	257.7765363	7	1	90	2	1
62425	2	30	3	3	1	81658.41925	86275.41601	5	5	1.63	2	2	2	2	2.9	22.2	2	0.58	51.27	172.5	0	0	164.5078132	4.45	88	4.88	88	0.994	8.261526448	183.4058872	7	2	99	2	1
62430	1	27	2	3	1	49006.29178	50482.76018	2.93	5.3	1.01	2	2	2	1	3.465	37.9	2	0.89	78.68	446.1	0	1	102.5357086	4.97	89	4.94	97	1.095	8.370200168	317.2305864	7	1	92	2	1
62431	1	54	4	1	5	25969.86445	29542.26576	0.81	5.4	1.4	2	2	2	1	2.043	18.9	1	0.84	74.26	285.5	1	0	115.4107967	3.72	72	4	46	0.519	7.412160335	140.0898303	7	1	97	2	1
62432	2	38	3	3	1	75294.69013	81171.63351	5	5.4	1.34	2	2	2	2	2.9	23.4	2	0.76	67.18	220.1	2	0	114.7844594	4.78	80	4.44	136	1.535	8.60153434	201.2759036	7	1	90	2	1
62434	2	61	4	2	6	9113.905743	10210.59231	5	5.7	1.4	2	2	2	2	2.9	34	2	0.94	83.1	232	0	0	73.372459	5.59	98	5.44	83	0.937	8.310660906	282.5624708	7	3	90	2	2
62439	1	75	3	3	1	60942.5685	64726.72211	5	6.5	1.16	2	2	2	1	2.9	33	1	1.17	103.43	386.6	2	0	60.77348311	3.28	178	9.88	253	2.856	10.02202586	330.7268533	7	1	94	1	2
62440	1	22	1	3	1	35669.2076	36294.04182	1.33	5.5	0.88	2	2	2	2	2.9	30.2	2	0.9	79.56	452	2	1	105.5189324	6	82	4.55	273	3.082	9.323043862	281.5559246	7	2	94	2	1
62441	1	68	2	1	1	8609.250304	11228.90419	0.31	5.5	1.19	2	2	2	1	2.9	24	1	0.8	70.72	267.7	0	0	96.13308831	4.06	97	5.38	289	3.263	9.547990486	229.1517717	7	2	90	2	2
62444	2	23	4	3	5	21503.27239	20634.52819	0	5.2	1.16	2	2	2	2	2.534	33.6	2	0.71	62.76	303.3	2	0	123.6407665	4.34	88	4.88	122	1.377	8.588210679	288.5638788	7	2	100	2	1
62445	2	42	4	3	4	19866.02508	19772.34077	1.08	5.9	1.16	1	2	1	1	2.9	39.1	1	1	88.4	339	2	0	73.69278468	3.03	92	5.11	176	1.987	8.999125392	351.8658028	7	2	95	2	1
62449	2	38	2	1	1	32097.38481	34606.18004	3.36	5.2	1.84	2	2	2	2	2.069	26.4	2	0.67	59.23	249.8	0	0	132.7552351	4.24	95	5.27	60	0.677	7.955074273	210.0139608	7	2	100	2	1
62450	1	57	3	3	1	19282.79209	20545.34335	1.92	4.8	1.66	1	1	1	1	2.9	28.2	1	0.84	74.26	267.7	0	0	94.18400561	3.49	82	4.55	182	2.055	8.917578754	251.4757209	7	2	97	2	1
62452	1	39	2	2	5	34564.44272	35621.09309	0.81	6.4	1.09	2	2	2	2	2.9	33.1	2	1.05	92.82	410.4	0	0	78.63202902	5.74	120	6.66	204	2.303	9.412464556	311.5525768	7	2	90	2	1
62454	2	64	2	3	1	7278.790659	7582.574348	1.32	7	1.34	1	2	2	2	2.9	36.8	2	0.92	81.33	368.8	0	1	82.82708196	5.38	133	7.38	136	1.535	9.109856833	335.2427315	7	2	93	1	1
62457	1	69	4	3	1	7736.56115	7645.782314	5	4.9	1.34	2	2	2	2	2.9	25.7	2	0.93	82.21	220.1	0	0	97.63937268	3.67	90	5	39	0.44	7.470224136	191.9847603	7	1	99	2	1
62460	1	41	3	3	1	105141.8124	109679.3547	4.34	5.2	1.37	2	2	2	1	2.9	21.9	1	0.89	78.68	273.6	0	0	94.1991227	4.65	91	5.05	86	0.971	8.272059622	181.1581057	7	1	98	2	1
62461	2	29	4	2	5	19362.26045	24981.28051	1.98	5	1.84	2	2	2	2	2.9	35.3	2	0.95	83.98	315.2	0	0	84.29168582	4.71	78	4.33	40	0.452	7.3524411	259.5411708	7	1	96	2	1
62464	1	32	3	2	6	22188.83674	22824.33643	3.21	5.2	1.32	2	2	2	2	3.207	28.2	2	0.99	87.52	404.5	0	0	87.60514011	5.15	85	4.72	122	1.377	8.553525121	241.2094084	7	1	95	2	1
62465	2	44	4	3	1	20084.75505	20430.62901	4.21	5.2	0.96	1	2	2	2	3.051	27.8	2	0.71	62.76	261.7	0	0	108.38559	4.71	93	5.16	137	1.547	8.759433238	243.512244	7	1	99	2	2
62467	1	65	3	3	1	117075.8815	118577.5826	2.15	5.6	1.76	2	2	2	2	3.181	25.6	2	1.15	101.66	374.7	0	0	63.82213518	5.43	94	5.22	91	1.027	8.361007108	214.041782	7	1	94	2	1
62472	1	31	4	3	6	27988.85856	28110.55378	2.69	5.4	0.93	2	2	2	2	2.9	30.3	1	1.25	110.5	469.9	0	1	81.65073334	5.72	96	5.33	339	3.827	9.697201118	293.8251939	7	1	97	2	1
62474	2	71	3	2	2	31347.02179	31681.79034	1.13	6.1	1.37	1	2	1	1	3.931	56.3	1	1.6	141.44	666.2	1	1	42.82310403	6.15	129	7.16	185	2.089	9.387021049	528.4892851	7	1	98	1	1
62475	1	22	3	2	6	36750.68272	37321.83438	0.05	5.5	1.32	2	2	2	2	1.914	25.8	2	0.96	84.86	356.9	2	0	97.94567004	3.54	88	4.88	60	0.677	7.878534196	203.2661823	7	2	97	2	1
62476	1	40	3	2	5	28680.66061	28606.9859	1.29	4.7	1.14	2	2	2	2	2.922	25.8	1	0.9	79.56	267.7	2	0	93.45962079	4.53	90	5	85	0.96	8.249313746	212.8322947	7	3	91	2	2
62480	1	43	3	2	1	105141.8124	110055.2445	4.12	5.6	1.29	2	2	2	1	3.31	28.5	2	1.01	89.28	368.8	2	0	80.62265332	5.48	99	5.5	171	1.931	9.043636226	257.7436324	7	1	98	2	1
62481	2	39	2	3	4	27127.98396	27837.3332	3.13	4.5	1.19	2	2	2	2	2.431	27.7	2	0.62	54.81	208.2	0	0	144.4215241	3.83	81	4.5	36	0.406	7.284820913	201.7895393	7	2	90	2	1
62484	2	42	4	3	1	27585.47062	26830.52185	1.22	6	1.16	2	2	2	1	2.9	47.2	1	1.26	111.38	398.5	2	1	56.44134556	4.63	87	4.83	78	0.881	8.129469765	383.7109729	7	2	102	2	1
62485	1	21	4	3	5	25815.88014	26556.73573	0.28	5.2	0.83	2	2	2	2	2.9	33.3	2	1.21	106.96	386.6	0	0	91.747837	4.76	66	3.66	180	2.032	8.689464412	289.3591649	7	2	101	2	2
62487	1	65	2	1	1	10655.43486	11610.4467	5	5.8	1.16	2	2	2	1	2.9	25.5	2	1	88.4	285.5	2	0	74.99229374	7.03	87	4.83	126	1.423	8.609042845	219.5305925	7	1	90	2	2
62491	2	61	6	2	1	18695.17286	19350.63704	5	5.9	1.22	2	2	2	2	3.388	27.8	2	0.62	54.81	309.3	0	0	131.8852061	5.51	102	5.66	167	1.885	9.049819445	251.5849806	7	2	102	2	2
62494	1	28	2	3	1	37970.86074	39407.66859	3.67	5.9	1.14	2	2	2	1	3.776	26.8	2	0.92	81.33	315.2	2	0	97.96113664	5.87	95	5.27	183	2.066	9.070215864	243.0817852	7	2	92	2	1
62500	2	52	4	3	1	18441.73108	18102.80788	2.53	5.4	2.17	2	2	2	2	2.9	24.3	2	0.68	60.11	267.7	0	0	110.1236531	5.56	95	5.27	51	0.576	7.792555344	189.3590949	7	1	96	2	2
62501	2	30	3	3	1	77778.94931	78018.0938	3.15	5.6	1.32	2	2	2	2	2.069	25.6	2	0.66	58.34	267.7	0	0	141.7192131	3.75	99	5.5	68	0.768	8.121480375	207.9098976	7	1	101	2	2
62502	1	35	4	2	6	14739.89606	14808.93904	0.42	5.4	1.6	2	2	2	1	2.845	36.5	2	1.12	99.01	428.3	0	1	90.42681977	5.02	102	5.66	97	1.095	8.506536611	310.4885863	7	2	99	2	1
62504	2	30	2	1	6	38161.0264	37131.36174	0.39	5.3	1.11	2	2	2	2	3.543	38.9	2	0.63	55.69	297.4	2	0	149.5352014	5.35	87	4.83	129	1.456	8.632573342	335.807103	7	1	100	2	2
62509	2	60	3	3	1	30131.69106	30623.99342	1.36	5.7	1.55	1	2	2	2	2.9	24.1	2	0.86	76.02	202.2	2	0	90.71145481	5.87	88	4.88	183	2.066	8.993675787	216.7475865	7	2	95	2	1
62510	2	80	3	2	1	62763.52447	78020.80615	2.64	6.1	1.37	2	2	2	1	2.508	29.8	1	0.87	76.91	458	2	1	84.43170585	4.65	106	5.88	164	1.852	9.070158341	270.2907186	7	1	92	2	1
62512	1	39	6	3	1	17605.61998	18470.69999	5	5.4	1.24	2	2	2	2	2.689	19.1	2	0.87	76.91	321.2	0	0	97.68923663	4.27	76	4.22	54	0.61	7.626570206	145.6674909	7	3	91	2	2
62513	2	46	2	1	1	29470.67209	35523.06227	1	4.9	0.7	2	2	2	2	2.9	26.7	2	0.59	52.16	291.5	0	0	147.8886987	5.66	102	5.66	683	7.711	10.45832049	279.2371571	7	1	90	2	1
62514	1	44	3	2	1	19633.63705	20188.77098	1.19	5.5	0.88	2	2	2	1	2.9	33.6	1	0.97	85.75	386.6	1	0	84.07803903	4.32	80	4.44	171	1.931	8.830543011	296.7062452	7	2	95	2	1
62515	2	42	2	1	5	31235.66655	33485.03698	0.01	7.1	1.45	2	2	2	2	3.982	31.6	2	0.71	62.76	380.7	0	1	121.6651815	6.1	124	6.88	131	1.479	9.002331708	284.473682	7	2	94	1	2
62517	1	80	3	1	1	11483.38037	15883.29652	2.53	5.9	0.83	2	2	2	2	2.9	32.3	1	1.07	94.59	523.4	0	1	66.49697692	4.29	94	5.22	335	3.782	9.664278134	312.1561837	7	1	90	1	1
62519	1	56	4	2	3	17801.65532	19397.91186	0.72	5	1.45	1	2	1	2	2.9	25.8	1	1.82	160.89	404.5	0	0	46.93924689	4.37	102	5.66	141	1.592	8.880585523	229.1191065	7	2	95	2	1
62522	1	54	3	3	3	24930.32233	25494.61887	5	5.6	2.4	2	2	2	1	3.982	31.2	2	0.88	77.79	386.6	2	0	90.246239	6.88	118	6.55	102	1.152	8.702510257	271.51832	7	2	94	2	1
62524	1	23	3	3	5	91704.59836	93129.80274	3.67	4.9	1.01	2	2	2	2	2.974	24	2	1.05	92.82	356.9	0	0	87.52958046	4.4	76	4.22	75	0.847	7.955074273	190.9217826	7	1	93	2	1
62526	2	62	2	2	1	8811.978874	9348.531299	2.53	5	1.27	2	2	2	1	4.655	28.7	2	0.9	79.56	297.4	0	0	85.50404877	6.49	88	4.88	110	1.242	8.48467	243.510029	7	3	90	2	1
62527	1	79	4	1	5	9541.516696	10104.46505	2.53	5.9	1.4	2	2	2	1	2.379	25.8	1	1.38	121.99	440.2	0	1	60.24234977	4.09	126	6.99	61	0.689	8.254008591	212.9534216	7	1	100	1	1
62528	1	40	2	1	6	25035.84646	24668.484	2.53	5.2	1.11	2	2	2	1	3.155	24.8	2	0.89	78.68	339	0	0	94.67249066	5.33	97	5.38	208	2.348	9.219101878	228.6337266	7	2	99	2	2
62529	1	59	4	3	1	15760.9214	16568.51063	2.53	5.7	1.24	1	2	2	2	2.198	45.6	1	0.76	67.18	297.4	1	0	127.2327238	3.72	100	5.55	50	0.565	7.824046011	356.7764981	7	3	90	2	1
62530	2	51	3	1	3	141316.7394	156265.607	0.89	6.6	1.03	2	2	2	1	2.9	36.3	1	0.97	85.75	392.6	0	1	81.59559649	4.81	240	13.32	206	2.326	10.11536791	367.1878552	7	2	94	1	1
62536	1	46	6	1	6	14238.59732	14347.37405	5	5.8	1.32	2	2	2	2	2.9	27.5	2	0.82	72.49	446.1	2	1	101.1479356	4.19	140	7.77	151	1.705	9.265775079	254.8088147	7	2	92	1	2
62539	1	60	4	1	2	10717.37523	11218.73045	0.92	6.6	1.68	2	2	2	1	1.784	31.9	1	1.26	111.38	350.9	0	0	70.75356963	3.78	114	6.33	56	0.632	8.068402959	257.3820544	7	2	101	1	1
62546	1	64	1	3	2	13473.93012	13736.5302	2.69	6.1	1.06	2	2	2	1	2.9	36.5	1	1.06	93.7	499.6	2	1	70.33646628	6.44	79	4.39	245	2.766	9.177558882	334.9808992	7	1	92	2	1
62548	1	57	2	2	5	25422.41576	25922.20279	2.64	6	1.14	1	2	2	2	2.9	34.2	2	1.22	107.85	475.8	2	1	61.22604529	5.33	84	4.66	101	1.14	8.352790135	285.6654226	7	2	100	2	2
62551	2	37	3	3	1	86578.8615	89840.96233	5	5.9	1.37	2	2	2	2	2.819	48.2	2	0.75	66.3	386.6	0	1	117.1851016	4.47	97	5.38	60	0.677	7.97590836	384.438783	7	2	101	2	2
62552	2	41	3	3	1	139800.4096	140918.857	4.07	5.1	1.81	2	2	2	1	2.9	22.5	2	0.8	70.72	255.8	0	0	106.5312642	4.89	88	4.88	63	0.711	7.92732436	178.3647981	7	1	100	2	1
62555	1	35	4	3	6	23471.35358	23548.94578	1.83	5.9	1.19	2	2	2	2	2.9	20.2	2	0.91	80.44	249.8	2	0	114.9108637	4.29	83	4.61	106	1.197	8.389132521	169.4604769	7	1	100	2	2
62556	2	31	6	3	1	17978.14263	18308.05359	3.78	5.6	1.14	2	2	2	2	3.646	22.4	2	0.68	60.11	226	0	0	136.0117221	5.46	98	5.44	127	1.434	8.736007385	195.6865654	7	1	91	2	2
62558	2	49	4	2	1	20084.75505	20500.64826	3.67	5.6	1.42	2	2	2	1	2.9	38.2	2	0.61	53.92	160.6	0	0	126.3467689	5.74	93	5.16	100	1.129	8.444622499	322.5845794	7	1	99	2	2
62560	2	56	4	3	1	12435.65918	12095.32474	2.53	5.2	1.81	2	2	2	2	4.293	26.4	2	0.81	71.6	321.2	0	0	88.64835734	6.41	94	5.22	57	0.644	7.89319887	208.3804502	7	1	96	2	2
62565	1	23	6	3	5	14385.65373	15533.82953	1.84	5.5	1.03	2	2	2	2	3.155	31.7	1	0.75	66.3	327.1	0	0	129.0584961	4.81	87	4.83	106	1.197	8.436200032	267.427541	7	2	101	2	1
62567	2	80	3	1	3	22991.27637	25575.16776	2.53	5.4	1.91	1	2	2	2	2.9	22.4	1	0.71	62.76	297.4	0	0	106.7477296	4.73	87	4.83	93	1.05	8.305360431	186.0400737	7	1	99	2	1
62571	2	32	3	3	5	85420.17016	86011.35365	3.06	5	1.47	2	2	2	2	2.457	27.8	2	0.68	60.11	285.5	0	0	135.1379473	4.34	79	4.39	75	0.847	7.993788785	222.2273282	7	1	91	2	1
62572	2	80	3	3	3	47566.45715	54102.98992	3.22	5.5	1.94	2	2	2	2	2.9	20.3	1	1.11	98.12	232	0	0	63.73941362	9.98	80	4.44	141	1.592	8.637639344	175.3440787	7	1	90	2	2
62575	2	24	3	3	1	129336.4097	130993.1308	2.53	4.7	1.16	2	2	2	2	3.801	22	2	0.76	67.18	398.5	0	1	126.0074669	5.61	69	3.83	132	1.49	8.423761247	185.3227474	7	1	95	2	1
62577	2	71	3	3	1	72551.26934	73326.07605	2.04	6	1.22	1	2	2	1	2.9	35.6	2	0.59	52.16	297.4	1	0	135.4158133	4.76	97	5.38	210	2.371	9.228671329	328.5406993	7	1	92	2	1
62579	1	78	1	3	1	12782.64202	13005.47245	1.08	5.7	1.37	2	2	2	1	4.163	23.8	1	1.07	94.59	184.4	0	0	66.83961888	5.97	89	4.94	71	0.802	8.058169066	191.7844238	7	2	96	2	1
62584	1	22	3	2	5	29738.95271	31253.46298	3.4	5.3	1.06	2	2	2	1	2.9	23.2	2	0.83	73.37	380.7	2	0	115.853758	5.15	82	4.55	117	1.321	8.475746002	196.6373072	7	2	94	2	1
62585	2	80	4	2	2	14859.68598	15314.82522	0.98	5.8	1.53	2	1	2	2	5.689	34.3	1	0.66	58.34	279.6	0	0	104.4392164	7.89	81	4.5	137	1.547	8.6212829	295.7100035	7	1	95	2	2
62586	1	70	3	2	5	68266.73255	71967.8241	2.02	6.4	0.8	1	2	2	2	2.9	40.1	1	1.1	97.24	463.9	0	1	66.17835808	4.89	120	6.66	261	2.947	9.65886497	387.3204853	7	1	95	2	1
62587	1	73	3	3	6	15565.76639	16476.02054	1.07	5.8	1.58	2	2	2	1	2.508	24.8	2	1.11	98.12	297.4	2	0	64.93529092	4.45	119	6.61	68	0.768	8.305484018	205.9760036	7	1	101	2	1
62588	1	21	3	3	5	137038.7462	146293.1909	0.18	5.1	1.71	2	2	2	1	2.9	20.7	2	0.91	80.44	339	0	0	105.170458	3.49	81	4.5	138	1.558	8.628555659	178.6111021	7	2	101	2	1
62589	2	75	3	3	3	61388.87485	64435.5586	1.89	5.8	1.99	2	2	2	2	2.9	24.8	2	0.83	73.37	333.1	0	0	90.32011744	6.57	99	5.5	125	1.411	8.730286407	216.5111029	7	1	90	2	1
62593	2	72	3	3	2	64463.34088	65151.77308	2.92	5.8	1.37	1	2	2	2	2.638	34.5	1	0.86	76.02	303.3	2	0	87.4154785	4.78	98	5.44	158	1.784	8.954415331	308.9273289	7	1	91	2	1
62595	2	28	7	3	1	13851.68623	14954.51778	4.32	5.1	1.29	2	2	2	2	2.9	23.8	2	0.8	70.72	339	0	0	115.1063078	5.4	75	4.16	80	0.903	8.006367568	190.5515481	7	3	91	2	1
62596	2	52	6	3	1	11428.6913	11489.12556	0.65	6.1	1.37	2	2	2	2	3.698	32.5	2	0.65	57.46	422.3	0	1	128.9993008	5.56	102	5.66	93	1.05	8.464425126	275.0938166	7	1	103	2	2
62597	2	60	4	1	2	11696.9734	12170.02038	1	6.8	1.94	1	2	2	2	2.9	50.5	1	0.96	84.86	624.5	0	1	71.85200096	6.44	119	6.61	73	0.824	8.376435754	423.0100056	7	2	97	1	2
62599	2	50	4	3	5	17521.48139	17644.21777	0.76	5.8	1.09	2	2	2	2	2.9	30	1	0.73	64.53	166.5	0	0	102.2772594	4.94	87	4.83	271	3.06	9.374879759	281.2463928	7	2	97	2	1
62601	1	65	4	2	1	9636.209947	9711.587411	5	5.9	1.06	2	2	2	1	2.586	26.1	2	1.69	149.4	398.5	2	0	49.60643302	4.11	84	4.66	81	0.914	8.132118773	212.2483	7	2	97	2	1
62602	2	80	3	3	2	60071.9932	65791.5334	4.59	5.6	1.84	1	2	2	2	4.06	25.8	2	1.13	99.89	368.8	1	1	62.43933335	6.52	87	4.83	117	1.321	8.534934873	220.2013197	7	1	95	2	2
62603	2	38	1	1	6	39561.66784	42653.88623	1.25	6.4	1.09	1	2	2	1	2.9	52.2	2	0.73	64.53	261.7	0	0	120.2451028	5.69	86	4.77	110	1.242	8.461680481	441.6997211	7	2	98	2	1
62604	2	73	3	2	5	69886.96885	80170.53431	1.42	6	1.86	1	2	2	1	2.9	22.2	1	0.94	83.1	220.1	0	0	78.66724935	3.62	101	5.61	44	0.497	7.70616297	171.0768179	7	1	102	2	2
62611	1	45	6	1	4	11725.7448	11815.32442	1.16	11.7	0.75	2	2	2	2	2.9	30.7	1	0.83	73.37	339	2	0	100.1889418	4.42	76	4.22	127	1.434	8.481773246	260.3904387	7	2	95	1	2
62613	2	29	4	3	1	28394.35774	26997.68345	0.66	5.1	1.84	2	2	2	2	2.9	34.2	2	0.89	78.68	327.1	2	0	90.8828029	4.22	83	4.61	86	0.971	8.180040723	279.7573927	7	1	100	2	1
62616	2	37	6	1	1	15542.93857	16609.63545	0.69	5	1.42	2	2	2	2	2.431	19.3	2	0.7	61.88	279.6	0	0	126.8965926	4.03	108	6	39	0.44	7.652545693	147.6941319	7	3	91	2	2
62619	1	80	3	3	5	24023.71978	25884.56174	3.21	6.2	1.47	2	1	2	1	1.526	24.9	1	0.85	75.14	291.5	0	0	86.72840132	3.65	101	5.61	115	1.298	8.666905465	215.8059461	7	2	96	2	1
62623	2	78	3	3	1	39653.38014	40869.90676	1.57	6	1.24	2	2	2	2	2.9	26.9	1	0.71	62.76	285.5	1	0	107.2977734	5.15	89	4.94	118	1.332	8.566173814	230.4300756	7	2	95	2	2
62625	2	60	1	3	1	15207.31241	15896.11367	5	5.3	1.16	2	2	2	2	2.9	23.9	1	0.63	55.69	291.5	2	0	129.9075376	5.87	74	4.11	333	3.76	9.419060403	225.1155436	7	1	92	2	1
62630	2	68	3	1	2	149153.6846	157450.3428	1.25	5.8	1.4	2	2	2	2	2.9	31	1	0.76	67.18	333.1	0	0	101.9952282	4.73	78	4.33	153	1.727	8.693999568	269.5139866	7	1	101	2	2
62631	2	37	3	3	1	77778.94931	79987.93833	1.28	5.3	0.98	2	2	2	2	2.9	23.8	1	0.65	57.46	315.2	0	0	138.226428	5.48	101	5.61	262	2.958	9.49031784	225.8695646	7	1	101	2	1
62633	2	61	6	3	1	12176.67237	12646.64845	5	5.7	1.55	2	2	2	2	2.9	24	2	0.61	53.92	303.3	0	0	134.3833498	6.34	96	5.33	201	2.269	9.174505919	220.1881421	7	2	92	2	2
62634	1	68	3	1	1	114174.7032	113009.2519	3.06	5.7	1.32	1	2	2	1	2.767	32.6	2	0.95	83.98	362.8	0	0	78.83983359	5.22	104	5.77	232	2.619	9.39798109	306.3741835	7	2	97	2	1
62639	2	26	2	1	6	43708.83727	43518.46607	3.97	4.8	1.37	2	2	2	2	2.9	38.6	2	0.52	45.97	261.7	0	0	192.1014312	5.02	83	4.61	142	1.603	8.681520485	335.1066907	7	1	96	2	1
62640	2	31	3	2	6	26546.08736	29693.43813	1.12	5.3	0.96	2	2	2	1	2.9	37.1	2	0.62	54.81	327.1	0	0	151.311388	4.81	95	5.27	151	1.705	8.878009548	329.3741542	7	1	102	2	1
62642	1	30	3	2	5	22188.83674	23607.68437	0.11	5.1	1.06	1	2	2	2	2.9	26.9	1	1.04	91.94	380.7	2	0	83.8544202	6.93	83	4.61	134	1.513	8.623533227	231.9730438	7	1	95	2	2
62644	1	61	4	3	2	11761.35991	11893.85265	1.79	5.6	1.32	1	2	1	1	2.9	42	1	0.98	86.63	297.4	2	0	94.24185386	3.72	154	8.55	132	1.49	9.226607344	387.5175085	7	1	95	1	1
62646	2	57	4	1	1	17164.21177	16694.46809	3.57	5.9	0.98	2	2	2	1	2.9	28.9	2	0.7	61.88	297.4	0	0	104.5343059	5.33	88	4.88	210	2.371	9.131297165	263.8944881	7	2	99	2	1
62649	1	76	4	2	1	9334.084938	9516.918553	2.59	6	1.24	2	2	2	2	2.9	36.6	1	1.56	137.9	440.2	0	1	52.70717297	5.12	102	5.66	96	1.084	8.496173824	310.959962	7	2	96	2	2
62650	1	71	4	1	1	7110.382011	7529.893703	1.85	6.4	1.37	1	2	2	2	2.9	33.3	2	0.87	76.91	434.2	0	1	104.8407227	5.38	159	8.83	214	2.416	9.741733037	324.3997101	7	2	93	1	1
62651	1	55	3	2	3	152467.088	155918.1725	2.69	6.1	1.09	2	2	2	1	2.9	39.5	2	0.84	74.26	327.1	2	0	94.86939404	6.98	104	5.77	607	6.853	10.35977251	409.2110141	7	1	94	1	1
62652	1	46	1	1	4	34205.0133	40575.47695	2.44	5.4	1.24	1	2	2	1	2.9	29.3	2	1.06	93.7	428.3	2	1	75.2134033	4.34	80	4.44	156	1.761	8.738735461	256.044949	7	2	102	2	1
62658	1	68	3	2	3	28559.07642	28710.82752	2.3	5.6	1.06	2	2	2	1	4.422	34.5	2	1.08	95.47	309.3	2	0	67.9935514	7.32	96	5.33	405	4.572	9.875088078	340.6905387	7	1	92	2	1
62661	1	35	3	3	5	84910.06342	90031.49383	3.67	5.3	1.16	2	2	2	1	4.448	21.2	2	0.87	76.91	327.1	2	0	99.85895528	7.11	85	4.72	312	3.522	9.492507264	201.241154	7	2	96	2	1
62664	1	64	3	3	1	25436.90473	25763.17713	3.3	9.2	0.88	2	1	2	1	2.9	39.4	1	0.82	72.49	297.4	1	0	94.589369	4.65	197	10.94	410	4.629	10.60621371	417.8848201	7	1	94	1	1
62665	2	67	4	3	3	13504.56008	14155.71626	1.8	6.1	1.58	1	2	2	2	2.9	20.1	2	0.89	78.68	208.2	0	0	76.67527127	4.34	71	3.94	194	2.19	8.837390856	177.6315562	7	1	102	2	2
62668	1	33	4	3	1	25120.17474	24762.10683	1.22	5.7	0.93	2	2	2	1	2.9	36.1	1	1	88.4	339	2	0	104.299527	5.28	77	4.27	149	1.682	8.654604547	312.4312242	7	2	102	2	1
62669	1	33	3	3	5	20891.98083	22249.79991	1.35	5.1	1.24	2	2	2	2	2.9	22.5	2	0.98	86.63	321.2	0	0	88.08558187	4.29	97	5.38	62	0.7	8.008698183	180.1957091	7	2	97	2	2
62671	1	69	4	3	3	7973.883342	8036.257566	2.53	5.8	1.66	1	2	2	2	2.379	26.3	1	1.16	102.54	434.2	0	1	75.66060044	4.37	98	5.44	60	0.677	7.98616486	210.0361358	7	1	100	2	1
62674	2	33	3	3	1	28989.07632	29596.20575	1.16	5.3	1.99	2	2	2	2	4.241	21.5	2	0.81	71.6	190.3	0	0	109.7458249	6.57	91	5.05	66	0.745	8.007367068	172.158392	7	1	93	2	1
62677	2	30	1	3	1	56677.20576	57971.21823	4.76	4.9	1.24	2	2	2	1	2.146	27.3	2	0.59	52.16	190.3	1	0	161.2943715	3.62	87	4.83	44	0.497	7.556950572	206.3047506	7	2	102	2	1
62678	1	68	2	1	1	9235.951997	9462.879133	1.79	5.5	1.29	2	2	2	1	2.431	23.7	1	0.81	71.6	321.2	0	0	94.76479504	4.11	117	6.49	79	0.892	8.438474607	199.9918482	7	2	103	2	1
62682	2	62	3	2	2	44636.78079	48652.73082	0.86	5.7	0.85	2	2	1	2	2.689	34.9	1	0.72	63.65	249.8	0	0	110.6167348	4.89	100	5.55	282	3.184	9.553930076	333.4321597	7	2	91	2	1
62683	2	55	6	3	1	16829.59953	17568.39665	2.53	5.4	1.4	2	2	2	2	3.672	22.3	2	0.69	61	261.7	2	0	119.0453872	5.48	85	4.72	78	0.881	8.106212903	180.7685477	7	1	90	2	2
62684	2	29	3	3	1	82612.6713	83351.2849	2.1	6.3	1.06	2	2	2	2	2.715	34	2	0.67	59.23	362.8	0	1	140.2429159	4.27	119	6.61	95	1.073	8.639853204	293.7550089	7	1	92	2	1
62685	1	36	6	2	5	12869.38635	13443.31516	1.89	4.9	1.32	2	2	2	2	2.9	22.5	2	0.76	67.18	220.1	2	0	116.0512321	4.6	129	7.16	134	1.513	9.064505024	203.951363	7	2	92	1	2
62686	2	80	3	2	2	38007.84622	47247.232	2.31	6	1.34	2	2	2	1	3.388	38.7	1	1.13	99.89	422.3	0	1	62.43933335	5.56	138	7.66	165	1.863	9.340051978	361.4600116	7	1	94	1	1
62690	2	26	4	3	5	17568.27793	19062.73336	2.53	5.7	1.47	2	2	2	1	2.483	35.4	2	0.76	67.18	303.3	0	0	111.4926142	4.16	85	4.72	41	0.463	7.463076143	264.1928954	7	1	90	2	1
62691	1	31	4	1	5	18544.00394	19387.6032	1.79	5.2	1.63	2	2	2	1	2.121	23.6	2	1.16	102.54	261.7	0	0	89.004041	4.11	82	4.55	69	0.779	7.947678571	187.5652143	7	2	100	2	1
62694	1	37	3	2	5	21219.56273	22239.20882	0.86	5.3	1.19	2	2	2	1	3.155	40.1	2	1.05	92.82	398.5	2	0	79.47685031	4.6	51	2.83	43	0.485	6.999878568	280.6951306	7	2	91	2	1
62695	2	41	4	1	4	19130.24637	19734.44695	0.22	5.6	1.37	2	1	2	1	2.9	27.7	1	1	88.4	291.5	2	0	74.05415843	3.88	92	5.11	178	2.01	9.010424947	249.588771	7	2	101	2	1
62701	2	29	2	3	6	30253.42701	31766.41323	2.24	5.2	1.66	2	2	2	1	3.207	29.9	2	0.62	54.81	202.2	2	0	153.3738239	5.46	95	5.27	117	1.321	8.622903646	257.824819	7	2	90	2	1
62704	1	80	7	2	1	9071.406562	10878.53302	1.59	5.4	1.63	2	2	1	1	2.9	24.8	1	0.99	87.52	232	0	0	72.73572411	3.52	100	5.55	53	0.598	7.882314919	195.48141	7	1	94	2	1
62705	2	30	2	3	1	35353.00527	34399.10692	5	5.2	1.47	2	2	2	2	2.9	27	2	0.74	65.42	273.6	2	0	124.190687	5.66	82	4.55	194	2.19	8.981430226	242.4986161	7	2	91	2	1
62706	2	39	4	3	5	42150.92337	53077.55891	3.7	5.4	1.22	2	2	2	2	2.9	33.3	2	0.84	74.26	321.2	0	0	91.48295039	4.73	110	6.11	72	0.813	8.283999304	275.8571768	7	1	97	2	1
62707	2	49	3	1	1	25511.97339	26011.56899	0.97	5.5	1.6	2	2	2	1	4.603	30.5	2	0.65	57.46	291.5	0	0	130.564837	6.88	93	5.16	138	1.558	8.766705998	267.3845329	7	1	98	2	1
62708	1	52	6	2	1	13567.92312	14187.11034	1.34	5.7	1.22	2	2	2	1	3.388	21.9	2	0.65	57.46	345	0	0	128.9993008	5.17	100	5.55	108	1.219	8.594154233	188.2119777	7	3	91	2	2
62716	2	42	6	3	1	11762.03422	12708.06961	2.53	4.9	1.89	2	2	2	2	1.965	23.3	2	0.6	53.04	255.8	0	0	147.7515004	4.03	94	5.22	28	0.316	7.182352112	167.3488042	7	3	90	2	2
62718	1	63	4	3	5	6038.685119	6085.921613	2.51	4.8	1.19	2	2	2	1	3.129	26.8	2	0.98	86.63	350.9	0	0	93.62668475	5.04	83	4.61	139	1.569	8.66016736	232.0924853	7	1	96	2	1
62719	1	74	2	1	4	14646.92936	15478.30504	4.66	6	1.24	1	2	2	2	2.25	27.6	2	0.78	68.95	327.1	0	0	97.29865527	3.88	110	6.11	78	0.881	8.364042012	230.8475595	7	1	96	2	1
62720	1	58	3	3	1	151766.5995	151581.5417	5	6.2	1.47	2	2	2	2	2.9	26.1	2	0.98	86.63	309.3	0	0	78.55743136	6.44	85	4.72	76	0.858	8.080237416	210.8941966	7	3	91	2	1
62723	2	31	3	3	1	95214.22557	102645.9397	5	5.4	1.29	2	2	2	2	2.9	25.3	2	0.89	78.68	237.9	0	0	99.70009156	5.04	93	5.16	128	1.445	8.691482577	219.8945092	7	1	97	2	2
62724	2	57	3	3	1	187291.0986	189225.4319	5	5.5	1.86	2	2	2	2	2.9	26.1	2	0.81	71.6	232	0	0	98.22086199	6.26	81	4.5	157	1.773	8.757547779	228.571997	7	2	91	2	1
62727	2	80	3	3	1	43807.9951	48928.4376	1.65	5.9	1.68	2	2	2	1	3.103	30.8	1	1.23	108.73	463.9	2	1	56.61875075	5.46	129	7.16	129	1.456	9.026477628	278.0155109	7	1	95	1	2
62728	2	32	4	3	5	32569.10943	37398.26507	2.53	5.2	1.84	2	2	2	2	2.9	29.3	2	0.75	66.3	303.3	0	0	108.5371542	4.94	87	4.83	80	0.903	8.154787573	238.9352759	7	1	96	2	1
62732	2	71	1	1	1	18067.03188	19590.32866	0.56	5.6	1.58	2	2	2	1	3.336	38.8	1	0.73	64.53	297.4	0	0	105.9151348	5.59	98	5.44	134	1.513	8.789660098	341.0388118	7	2	94	2	2
62734	1	52	4	1	5	18783.62689	19376.1259	0.53	6.8	0.72	1	2	2	1	2.9	33.9	1	1.58	139.67	648.3	2	1	56.09726804	5.64	77	4.27	176	1.987	8.821142236	299.0367218	7	2	99	1	1
62735	1	39	3	2	1	105261.0965	129835.3486	5	5	1.14	2	2	2	2	3.155	22.4	2	1.08	95.47	356.9	0	0	76.11686969	4.65	78	4.33	68	0.768	7.883069351	176.5807535	7	1	97	2	1
62736	2	40	4	3	5	17036.13431	17206.30631	1.4	6.3	1.76	1	2	2	2	2.793	22.8	2	0.75	66.3	232	2	0	103.7303152	4.91	94	5.22	65	0.734	8.024534872	182.9593951	7	2	90	2	2
62737	1	58	6	1	1	10579.09735	10676.36069	0.7	6	0.91	2	2	2	1	3.051	23.6	2	1.02	90.17	392.6	2	0	75.01317846	5.35	88	4.88	283	3.195	9.429636532	222.5394221	7	2	92	2	1
62742	1	70	2	1	1	12962.8768	13431.3415	1.7	5.7	1.19	1	2	2	1	2.9	28.8	1	1.19	105.2	410.4	0	0	60.43686844	3.59	95	5.27	91	1.027	8.371589218	241.1017695	7	2	90	2	1
62744	1	37	2	3	1	43108.74283	45119.5175	2.6	4.8	1.14	2	2	2	2	3.155	33.9	2	0.98	86.63	333.1	0	0	86.06334216	4.71	92	5.11	75	0.847	8.14612951	276.1537904	7	2	91	2	1
62745	2	71	4	1	1	12183.82356	13095.13205	1.63	5.4	2.82	2	2	2	2	2.9	29.2	2	0.72	63.65	255.8	2	0	96.778175	7.01	95	5.27	83	0.937	8.279570319	241.7634533	7	2	100	2	1
62747	1	52	4	3	1	19064.76778	19872.7342	2.78	9	1.29	2	2	2	2	2.9	28.8	1	0.99	87.52	303.3	0	0	96.21194076	5.56	220	12.21	227	2.563	10.12543038	291.612395	7	2	93	1	1
62749	1	48	4	1	1	22039.96341	22735.17827	5	4.9	1.5	2	2	2	1	2.9	28	2	0.91	80.44	499.6	0	1	107.7742305	4.58	99	5.5	106	1.197	8.565411764	239.8315294	7	1	96	2	2
62757	1	54	3	2	3	105571.3431	105442.6138	2.1	5.7	0.88	2	2	2	1	2.9	36.1	1	0.63	55.69	303.3	0	0	132.7159504	5.79	92	5.11	728	8.219	10.41894244	376.1238223	7	1	92	2	1
62761	1	68	1	2	1	11992.01214	12562.3864	1.97	6	1.42	1	2	2	2	2.9	37.6	1	0.99	87.52	362.8	2	0	75.17539606	4.27	96	5.33	165	1.863	8.977146485	337.5407078	7	2	102	2	1
62763	1	29	3	3	1	110931.9647	116248.8693	5	5.3	2.07	2	2	2	1	3.388	31.8	2	0.81	71.6	469.9	2	1	112.6625413	5.87	93	5.16	75	0.847	8.156940426	259.3907056	7	1	94	2	1
62764	2	51	2	2	5	22969.11605	23881.32591	0.36	5.9	1.34	1	2	2	2	4.112	48.6	2	0.75	66.3	273.6	0	0	109.794505	6.03	96	5.33	103	1.163	8.505929999	413.388198	7	2	93	2	2
62765	2	29	6	3	1	16844.74045	17564.04052	2.45	4.8	1.71	2	2	2	2	3.595	18.9	2	0.61	53.92	249.8	0	0	156.2790007	5.59	87	4.83	49	0.553	7.664581236	144.8605854	7	3	91	2	1
62768	2	38	1	2	4	42456.72357	41311.15198	0.68	5.7	2.07	1	2	2	2	2.845	32.2	1	0.49	43.32	196.3	0	0	190.4827719	5.43	86	4.77	95	1.073	8.315077007	267.7454796	7	1	95	2	2
62771	1	30	4	1	5	21863.45099	22291.47878	0.75	4.4	0.78	2	2	2	1	1.215	27.4	2	1.15	101.66	350.9	0	0	90.49815933	2.25	84	4.66	65	0.734	7.912056888	216.7903587	7	2	99	2	1
62772	2	46	1	3	5	29995.38494	31080.28761	5	5.9	1.4	2	2	2	1	2.9	38.1	2	0.6	53.04	333.1	0	0	145.0479736	6.98	185	10.27	203	2.292	9.840414624	374.9197972	7	1	93	1	1
62777	1	28	7	3	5	18927.05273	18722.51992	1.93	5.6	2.38	2	2	2	2	2.948	25.4	2	1.29	114.04	505.6	1	1	66.31998856	5.56	91	5.05	38	0.429	7.455298486	189.3645815	7	2	92	2	1
62779	1	32	3	2	6	81291.35274	86533.22336	2.53	5.3	1.06	2	2	2	2	2.9	25.4	2	1	88.4	517.5	2	1	86.59495744	3.41	101	5.61	112	1.264	8.640472208	219.4679941	7	2	95	2	1
62784	1	31	2	2	1	39040.67846	46646.69249	1.49	10.8	0.72	2	2	2	2	2.9	36.4	1	0.84	74.26	345	2	0	106.5794142	5.48	304	16.88	721	8.14	11.60451966	422.4045156	7	3	92	1	1
62787	2	21	6	3	5	11739.28338	12800.1544	5	5.5	1.4	2	2	2	2	1.991	22.5	2	0.72	63.65	226	0	0	137.8052715	3.65	89	4.94	43	0.485	7.556689305	170.0255094	7	1	96	2	2
62788	1	35	1	1	6	34887.43995	36924.9566	0.73	5.4	1.06	2	2	2	2	2.9	22.6	2	1.39	122.88	493.7	2	1	58.15046022	5.53	96	5.33	213	2.405	9.232493177	208.6543458	7	2	94	2	1
62789	2	26	6	3	6	16929.83623	18556.49847	2.2	5.4	1.27	2	2	2	2	2.146	31.8	1	0.67	59.23	279.6	0	0	143.386458	4.01	90	5	110	1.242	8.507142856	270.5271428	7	2	101	2	2
62792	2	52	3	3	3	23128.73662	26524.97689	1.09	4.9	1.73	2	2	2	2	4.06	42.3	1	0.92	81.33	392.6	0	1	86.39293277	6.26	94	5.22	89	1.005	8.338783971	352.730562	7	1	98	2	1
62793	1	72	3	2	1	87347.44463	90661.31559	5	5.8	0.96	1	2	2	1	2.9	29.9	1	0.98	86.63	362.8	1	0	75.1838672	4.6	91	5.05	434	4.9	9.89075686	295.7336301	7	1	95	2	2
62794	2	45	4	3	4	19757.14238	19558.7569	2.17	5.4	1.37	2	2	2	2	2.9	29	2	0.97	85.75	368.8	2	1	75.26756255	4.97	90	5	88	0.994	8.283999304	240.2359798	7	1	96	2	1
62795	1	20	3	3	5	35522.9584	36075.02968	2.53	5.4	1.01	2	2	2	1	2.9	31.1	2	0.67	59.23	428.3	2	1	151.2302386	3.67	92	5.11	92	1.039	8.350429974	259.6983722	7	1	102	2	1
62797	2	24	6	3	5	16929.83623	20416.10433	1.84	5.4	1.5	2	2	2	2	2.9	24.8	2	0.68	60.11	160.6	1	0	143.2649265	4.81	102	5.66	164	1.852	9.031692061	223.9859631	7	2	101	2	1
62798	1	50	2	1	1	27240.27633	27670.55447	1.57	5.5	1.29	2	2	2	1	2.9	25.8	2	1.07	94.59	303.3	2	0	73.15403038	5.2	115	6.38	320	3.613	9.820105944	253.3587333	7	1	90	2	1
62803	2	34	3	3	1	71034.15399	71525.77346	3.15	5.1	1.71	2	2	2	1	2.9	22.6	2	0.88	77.79	214.1	2	0	99.13221837	4.55	99	5.5	58	0.655	7.96241568	179.9505944	7	1	98	2	2
62804	1	69	3	3	1	97936.9728	98855.48894	5	5.4	1.29	1	2	2	2	1.758	30.8	1	1.16	102.54	434.2	2	1	62.42623799	3.52	106	5.88	80	0.903	8.352318548	257.2514113	7	2	95	2	1
62805	2	41	4	3	5	17059.90622	21044.74415	4.1	4.8	1.5	2	2	2	2	2.9	27.2	2	0.79	69.84	226	0	0	97.20481712	4.11	82	4.55	49	0.553	7.605392365	206.8666723	7	3	90	2	2
62806	1	53	4	1	6	23775.73433	24513.29876	0.76	5.9	1.01	2	1	2	1	2.9	25	1	1.27	112.27	410.4	0	0	71.89905346	3.85	90	5	148	1.671	8.803874764	220.0968691	7	2	96	2	1
62807	1	67	3	3	1	121588.7616	120347.6305	4.15	5.6	1.19	1	2	2	1	2.9	30.8	1	0.88	77.79	392.6	2	0	86.37973355	5.46	90	5	161	1.818	8.888066855	273.7524591	7	1	91	2	1
62808	2	44	1	1	1	31334.47528	32083.19402	0.78	5.4	1.53	2	2	2	2	3.077	31.4	2	0.59	52.16	267.7	0	0	149.2292423	5.17	112	6.22	102	1.152	8.650324504	271.6201894	7	2	96	1	2
62809	2	51	3	2	2	27004.06536	27080.03456	0.23	5.4	1.73	1	2	2	1	3.336	21	2	0.49	43.32	297.4	0	0	179.4382506	5.61	98	5.44	105	1.185	8.545780648	179.4613936	7	1	96	2	1
62811	2	40	4	3	5	19258.69251	18731.62787	2.69	5.3	1.6	2	2	2	2	4.344	37	2	1.31	115.8	410.4	0	1	54.49985168	6.34	96	5.33	76	0.858	8.201934351	303.471571	7	2	99	2	1
62813	1	71	3	3	5	13555.67282	14397.3956	1.16	4.9	1.19	2	2	1	1	2.9	27.6	1	1.12	99.01	243.9	2	0	64.63012647	4.63	102	5.66	392	4.426	9.903087473	273.3252142	7	1	94	2	1
62814	1	72	4	1	2	8601.453077	8734.617022	1.7	4.8	1.89	1	2	2	1	3.517	24.4	2	0.81	71.6	345	2	0	113.5299535	5.87	99	5.5	86	0.971	8.356319966	203.8942072	7	2	101	2	1
62816	1	23	6	3	5	14385.65373	15564.9668	1.38	5.5	1.91	2	2	2	1	2.9	22.6	2	0.84	74.26	309.3	0	0	113.2371687	5.69	88	4.88	77	0.869	8.127995056	183.6926883	7	2	101	2	1
62817	1	41	4	2	6	19692.65542	21458.47604	0.94	11.2	1.19	2	2	2	1	1.733	31.9	1	0.91	80.44	309.3	0	0	111.2786322	3.18	220	12.21	41	0.463	8.414052432	268.4082726	7	2	99	1	1
62818	2	52	4	3	4	15521.11575	15096.3397	1.34	5.9	1.81	2	2	2	2	2.9	37.3	1	1.32	116.69	315.2	0	0	51.22165167	7.71	83	4.61	182	2.055	8.929700114	333.0778143	7	2	100	2	1
62819	2	59	3	3	1	140431.1738	141856.2114	2.17	5.6	1.6	2	2	2	2	2.9	21.2	2	0.58	51.27	190.3	2	0	143.4033133	6.8	89	4.94	142	1.603	8.751316247	185.5279044	7	1	91	2	1
62820	2	53	6	1	1	21760.35614	22156.58669	0.76	6.7	1.22	1	2	2	2	2.9	24.5	2	0.64	56.58	279.6	2	0	130.8212689	5.43	102	5.66	220	2.484	9.325453179	228.4736029	7	1	92	1	2
62821	2	56	4	2	2	16058.14293	17073.63709	1.88	6.1	1.14	1	2	1	1	2.9	34.9	1	0.73	64.53	380.7	0	1	99.95115654	4.24	118	6.55	237	2.676	9.545597585	333.1413557	7	2	95	2	2
62822	1	33	3	3	6	114838.6717	118127.7104	1.38	4.9	1.37	2	2	2	2	2.9	25.1	2	0.92	81.33	345	1	0	94.74767597	4.45	86	4.77	74	0.835	8.065265209	202.4381567	7	1	91	2	1
62824	2	40	4	3	1	29670.40517	29084.15201	4.03	5.8	0.93	2	2	2	2	2.9	34.8	2	0.87	76.91	297.4	0	0	87.40196124	4.99	118	6.55	212	2.393	9.434123719	328.3075054	7	2	101	2	2
62835	2	66	6	3	5	12139.36154	12607.89756	3.48	5.9	1.29	1	1	2	1	2.9	33.8	1	0.96	84.86	350.9	0	0	78.36635133	4.22	86	4.77	313	3.534	9.507403306	321.3502318	7	2	103	2	2
62838	2	44	4	2	5	19258.69251	19091.50251	1.16	4.9	1.84	2	2	2	1	3.181	22.3	1	0.75	66.3	249.8	0	0	101.7426353	5.33	81	4.5	53	0.598	7.671593888	171.0765437	7	2	99	2	1
62840	1	60	3	1	1	116001.5395	120724.7298	1.27	5.9	1.19	1	2	2	1	1.448	35.8	1	0.76	67.18	309.3	0	0	104.6199383	3.03	91	5.05	77	0.869	8.161517748	292.1823354	7	2	101	2	1
62847	1	44	2	3	1	33514.64315	35491.26293	5	5.2	0.98	2	2	2	2	2.896	26.5	1	0.89	78.68	422.3	0	1	92.85837678	5.61	103	5.72	355	4.008	9.813699597	260.0630393	7	1	90	2	1
62848	1	38	4	3	5	22185.88687	25293.08151	1.61	5.3	1.19	2	2	2	2	2.9	25.6	2	0.83	73.37	232	0	0	125.6690928	5.4	75	4.16	97	1.095	8.199051911	209.8957289	7	1	98	2	1
62849	2	40	4	3	1	19075.86161	19193.85223	5	5.8	1.27	2	2	2	2	2.819	68.7	1	0.74	65.42	333.1	2	0	105.3496243	4.4	113	6.27	65	0.734	8.208627908	563.9327373	7	1	96	2	1
62851	1	27	3	1	5	94547.24528	99362.23578	1.39	5.1	1.37	2	2	2	1	2.741	24	2	0.84	74.26	440.2	2	1	109.6106892	4.84	75	4.16	148	1.671	8.621553207	206.917277	7	2	91	2	1
62855	2	47	3	3	3	147198.5585	148052.5253	5	5.6	1.24	2	2	2	2	1.94	38	1	0.85	75.14	368.8	2	1	96.6168209	3.62	91	5.05	84	0.948	8.248529125	313.4441067	7	2	91	2	2
62859	2	53	4	2	3	16058.14293	18803.45822	1.41	5.9	1.47	2	2	2	1	3.103	34.9	1	0.78	68.95	368.8	0	1	93.63525569	4.91	96	5.33	59	0.666	7.948738455	277.4109721	7	2	95	2	1
62861	2	80	3	2	1	60071.9932	66823.22805	1.88	7.3	1.97	2	2	2	1	2.922	18.4	1	0.7	61.88	267.7	1	0	108.5094702	5.2	147	8.16	60	0.677	8.391629968	154.4059914	7	1	95	1	1
62864	2	57	3	3	5	32041.64533	32334.772	0.32	6.9	1.24	1	2	2	1	3.155	29.9	2	1.6	141.44	398.5	0	1	44.77555658	6.21	96	5.33	356	4.019	9.746131742	291.4093391	7	1	94	1	1
62871	1	48	7	3	1	12490.95898	12886.46159	4.59	5.1	1.5	1	2	2	1	1.655	24.6	1	0.82	72.49	422.3	0	1	100.2778218	5.04	105	5.83	391	4.414	9.92952073	244.2662099	7	2	92	2	1
62875	2	46	3	3	3	98217.83255	101788.6748	2.81	5.4	1.19	2	2	2	1	2.9	34.7	2	0.75	66.3	273.6	0	0	112.1185599	6.08	84	4.66	203	2.292	9.050875597	314.0653832	7	1	99	2	1
62876	2	74	3	3	2	63504.76275	64182.95787	3.67	6	1.11	2	2	2	2	3.698	33.5	1	0.9	79.56	541.3	0	1	82.48750234	5.92	116	6.44	226	2.552	9.48097801	317.6127633	7	1	91	2	1
62880	2	64	3	3	1	117778.2813	120111.4951	1.52	6.2	1.4	2	2	2	2	2.9	26.4	1	1.01	89.28	321.2	0	0	74.369806	5.25	100	5.55	311	3.511	9.651815918	254.8079402	7	1	94	2	1
62883	2	80	3	3	1	43807.9951	48928.4376	2.31	6.1	1.68	1	2	1	1	2.534	25.1	1	0.98	86.63	339	0	0	73.59289541	4.68	86	4.77	87	0.982	8.227108234	206.5004167	7	1	101	2	1
62884	2	36	3	2	5	23725.03556	23797.98218	0.13	5.4	1.37	2	2	2	1	2.9	27.8	2	0.71	62.76	113	0	0	125.532595	7.58	79	4.39	105	1.185	8.330261022	231.5812564	7	1	94	2	1
62886	1	21	4	2	5	15576.26415	16963.8699	1.95	4.6	1.19	2	2	2	1	2.9	20.9	2	1.06	93.7	380.7	0	0	106.8875649	3.15	77	4.27	24	0.271	6.828712072	142.7200823	7	1	103	2	1
62887	2	62	4	2	4	11696.9734	11982.12546	0.2	5.9	2.43	1	2	2	1	2.9	28.8	1	0.77	68.07	446.1	2	1	92.06165203	4.91	62	3.44	222	2.506	8.836664586	254.4959401	7	2	101	2	1
62891	2	74	4	1	3	13141.36586	14124.29525	2.53	5.6	1.71	1	2	2	2	2.9	32.4	1	0.7	61.88	232	0	0	99.13965346	6.15	87	4.83	78	0.881	8.129469765	263.3948204	7	1	96	2	2
62892	1	50	4	3	6	18225.50425	18491.00599	0.79	6.3	1.37	1	2	2	1	2.638	28.5	1	1.34	118.46	279.6	2	0	68.38656977	4.42	101	5.61	73	0.824	8.212432777	234.0543342	7	2	95	2	1
62895	1	33	3	3	1	78240.01634	81914.53215	5	5.3	1.32	2	2	2	2	2.9	29.7	2	1.02	90.17	368.8	0	0	84.11145016	5.12	98	5.44	114	1.287	8.628018747	256.2521568	7	1	93	2	1
62898	2	24	4	1	1	22473.27563	22284.59054	2.38	4.7	1.4	2	2	2	1	2.9	30.5	2	0.8	70.72	303.3	2	0	106.8060482	4.34	86	4.77	75	0.847	8.078688229	246.399991	7	2	97	2	2
62900	2	68	4	2	2	8308.628726	8949.073879	2.69	5.6	1.45	2	2	2	2	3.207	31.3	1	1	88.4	321.2	0	0	66.82596894	5.59	109	6.05	181	2.043	9.196697733	287.856639	7	2	95	2	2
62901	2	64	6	3	1	11704.7087	12115.08293	5	5.9	1.42	2	2	2	2	2.9	25.1	2	0.74	65.42	374.7	0	1	106.4854105	7.37	79	4.39	256	2.89	9.221478116	231.4591007	7	1	101	2	2
62902	2	48	3	3	1	35126.20564	36772.56837	1.08	5.9	0.91	2	2	2	1	2.9	27.1	2	0.66	58.34	226	0	0	128.8226936	4.99	89	4.94	150	1.694	8.806124483	238.6459735	7	1	95	2	1
62908	1	21	2	1	5	30581.40993	30998.25814	1.48	5.5	0.96	2	2	2	2	2.9	28	2	0.9	79.56	428.3	0	1	106.5201271	4.97	89	4.94	360	4.064	9.681593221	271.0846102	7	3	90	2	1
62916	1	22	1	3	5	37911.43742	38922.11409	0.79	5.79	1.14	2	2	2	2	2.56	31.7	2	0.83	73.37	261.7	0	0	115.853758	4.73	81	4.5	208	2.348	9.038840054	286.5312297	7	2	103	2	1
62918	1	25	4	3	4	18259.98964	18151.13761	1.08	4.9	1.73	2	2	2	1	2.9	24	2	1.31	115.8	279.6	0	0	80.80305327	2.87	87	4.83	39	0.44	7.436322584	178.471742	7	2	95	2	1
62922	2	31	3	3	5	89807.04764	92234.66957	2.57	5.3	1.86	2	2	2	1	2.017	22.7	2	0.96	84.86	190.3	1	0	91.35884953	4.16	78	4.33	50	0.565	7.575584652	171.9657716	7	3	91	2	1
62924	2	79	4	1	2	16361.1526	17584.91106	0.91	7.5	1.06	1	2	2	1	2.9	36.2	1	1.03	91.05	475.8	0	1	62.64870771	3.49	177	9.83	236	2.664	9.946834357	360.0754037	7	1	100	1	1
62927	1	63	3	3	1	138075.8794	141933.3395	5	5.5	1.11	1	2	2	2	2.276	30.8	1	1.11	98.12	446.1	2	1	66.90663679	4.01	84	4.66	119	1.344	8.516793111	262.3172278	7	2	91	2	2
62928	2	43	4	1	5	15206.60456	14790.43594	0.84	10.5	1.19	2	2	2	1	4.112	33.5	2	0.74	65.42	410.4	2	1	103.8142744	5.95	235	13.04	128	1.445	9.618468598	322.218698	7	2	90	1	1
62929	1	68	4	3	1	9221.19173	9293.322792	2.53	6.2	1.24	2	2	2	1	2.508	28.1	1	1.12	99.01	410.4	2	0	79.02122558	4.45	100	5.55	135	1.524	8.817297784	247.7660677	7	2	95	2	1
62930	1	23	1	3	5	42077.38382	44160.9266	0.67	5.4	1.5	2	2	2	2	3.569	31.2	2	0.74	65.42	309.3	0	0	131.0731973	5.46	94	5.22	66	0.745	8.039802344	250.8418331	7	1	102	2	1
62935	1	51	2	3	1	21139.30354	21566.54211	2.53	7.7	0.98	2	2	2	1	2.9	30.5	2	0.84	74.26	297.4	1	0	96.33475713	7.14	170	9.44	325	3.669	10.22647644	311.9075314	7	2	103	1	1
62937	2	63	4	3	1	10346.03577	10598.2543	1.63	7.4	1.24	1	2	2	2	4.034	37.6	1	0.72	63.65	321.2	2	0	99.1554846	6	158	8.77	143	1.614	9.332292483	350.8941974	7	1	99	1	2
62939	1	38	2	2	5	41155.16716	49173.13179	1.41	5	1.84	2	2	2	2	2.9	21.8	2	1.01	89.28	309.3	2	0	82.67136592	5.15	98	5.44	72	0.813	8.168486417	178.0730039	7	1	102	2	1
62940	1	62	4	3	1	9814.165625	10072.79148	4.34	5.9	1.27	2	2	2	1	2.9	24.1	2	0.67	59.23	327.1	0	0	145.6782894	4.55	111	6.16	162	1.829	9.103979356	219.4059025	7	1	90	2	1
62941	2	55	4	3	4	13728.30895	13352.59776	1.16	5.2	3.08	2	2	2	1	2.172	20.3	2	0.75	66.3	327.1	0	0	97.23670861	5.48	78	4.33	49	0.553	7.555381944	153.3742535	7	2	90	2	1
62945	2	48	4	3	1	19100.40225	19426.95573	4.9	5.9	1.22	2	2	2	2	2.302	28.1	2	0.77	68.07	297.4	0	0	96.97109635	4.06	180	9.99	101	1.14	9.114930187	256.1295383	7	1	96	1	1
62948	1	79	3	3	1	55509.98679	58756.09717	5	6.5	1.11	2	2	2	2	1.862	34.8	1	0.89	78.68	321.2	0	0	82.45626931	3.62	80	4.44	119	1.344	8.468002947	294.6865026	7	1	101	1	1
62951	2	23	4	2	5	15190.60491	17388.54358	5	5.4	1.29	2	2	2	1	2.9	41	2	0.49	43.32	350.9	2	0	189.6826231	4.01	93	5.16	117	1.321	8.601626247	352.6666761	7	1	96	2	1
62952	1	20	6	3	4	10547.03683	10866.00607	3.7	5.2	1.32	2	2	2	2	2.9	22.4	2	0.89	78.68	333.1	0	0	108.9765091	4.01	72	4	152	1.716	8.607399459	192.8057479	7	3	90	2	2
62954	1	28	4	3	5	18523.95632	18091.2541	0.72	5.5	1.66	2	2	2	1	2.9	19.2	2	1.26	111.38	249.8	0	0	82.59237963	4.37	81	4.5	85	0.96	8.143953231	156.363902	7	2	99	2	1
62955	2	31	3	3	1	76827.08628	81170.91771	5	5.2	1.99	2	2	2	2	2.767	18.3	2	0.72	63.65	202.2	0	0	127.329761	5.09	86	4.77	56	0.632	7.786551806	142.4938981	7	2	99	2	2
62958	2	72	3	2	1	65611.00397	67854.89148	4.95	5.9	1.34	1	2	2	2	2.9	36	2	0.72	63.65	321.2	0	0	107.3094209	5.17	92	5.11	126	1.423	8.664923303	311.9372389	7	1	94	2	2
62966	2	21	4	1	1	24185.89412	24390.02655	0.7	5.7	1.22	2	2	2	2	2.9	24.1	2	0.6	53.04	303.3	0	0	152.9493072	3.31	120	6.66	78	0.881	8.451053389	203.6703867	7	1	93	2	2
62967	1	36	4	1	5	27572.20537	28895.57914	5	5.6	1.22	2	2	2	1	2.9	22.2	2	1.18	104.31	392.6	0	0	84.65632753	4.11	118	6.55	60	0.677	8.171882006	181.4157805	7	1	100	2	1
62971	1	53	3	3	1	175544.7697	178639.415	5	6.4	0.98	2	2	2	2	2.9	37.9	1	0.9	79.56	345	2	0	88.2702164	4.24	100	5.55	142	1.603	8.867850063	336.0915174	7	1	91	1	1
62974	1	30	3	3	5	86986.68246	91060.13641	5	5.2	1.58	2	2	2	2	2.9	23.3	2	0.89	78.68	362.8	2	0	100.3659423	4.81	80	4.44	52	0.587	7.640123173	178.0148699	7	2	94	2	1
62977	1	25	2	3	5	50326.34753	51411.39703	2.53	5.4	1.47	2	2	2	2	2.9	24.3	2	0.85	75.14	232	0	0	109.8264098	4.19	94	5.22	53	0.598	7.820439515	190.0366802	7	1	93	2	1
62979	2	68	3	3	1	53370.06399	54427.33675	1.13	5.2	1.03	1	2	2	1	2.9	23.6	1	0.77	68.07	345	2	0	100.4681586	5.69	103	5.72	584	6.593	10.31148279	243.3509939	7	3	92	2	1
62982	2	66	3	2	2	49644.07635	54110.53039	1.16	6.5	1.27	1	2	2	1	2.095	33.6	1	1.05	92.82	315.2	0	0	70.66724796	4.19	101	5.61	161	1.818	9.003377701	302.5134908	7	1	97	1	1
62985	1	68	6	3	1	11138.8671	11750.83888	2.72	6.5	1.29	2	2	2	1	1.862	27.1	1	0.87	76.91	404.5	2	0	87.26367964	3.59	116	6.44	85	0.96	8.503094267	230.4338546	7	1	102	2	1
62990	1	79	3	2	1	79754.3119	90534.06652	3.97	5.8	1.6	2	1	2	1	2.9	23.3	1	0.88	77.79	297.4	2	0	83.53851396	3.67	70	3.89	55	0.621	7.562681247	176.210473	7	1	97	2	1
62991	1	24	3	3	1	129608.7168	132839.5257	2.97	5.3	0.88	2	2	2	2	2.9	24.3	2	1.09	96.36	285.5	0	0	83.11224012	4.06	87	4.83	104	1.174	8.417151837	204.5367896	7	1	100	2	1
62993	2	34	3	3	1	74501.76667	80316.82035	3.93	4.9	1.34	2	2	2	1	3.233	24.5	2	0.76	67.18	315.2	0	0	117.4056353	5.2	85	4.72	119	1.344	8.528627569	208.9513754	7	1	90	2	1
62997	1	60	3	3	1	29552.78668	29829.95179	0.95	6	1.03	2	2	2	2	2.845	36.4	2	0.93	82.21	356.9	2	0	82.87890838	4.32	101	5.61	78	0.881	8.278682163	301.3440307	7	2	96	2	1
63003	1	40	3	1	1	151649.0389	151259.4838	2.53	5.5	0.85	2	2	2	1	2.793	34.1	2	1.08	95.47	368.8	2	0	75.72666948	4.71	83	4.61	203	2.292	9.038899406	308.2264698	7	1	101	2	2
63004	2	38	6	3	1	13047.75138	13287.18636	5	5.5	2.15	2	2	2	1	3.439	18.5	2	0.62	54.81	255.8	0	0	145.1850735	6.13	96	5.33	101	1.14	8.486321528	156.9969483	7	2	92	2	1
63007	1	80	3	2	1	47098.57258	49762.05469	2.38	4.6	1.37	1	2	2	2	2.9	20.7	1	1.25	110.5	220.1	0	0	55.57463593	2.95	115	6.38	65	0.734	8.226172218	170.2817649	7	1	95	2	2
63008	1	38	4	2	1	15051.02491	15121.52525	5	5.9	1.03	2	2	2	2	2.9	28.6	2	1.16	102.54	339	0	0	85.40043421	4.47	95	5.27	57	0.644	7.903780979	226.048136	7	3	90	2	2
63010	2	78	4	3	2	12535.9738	12972.18249	2.37	9.6	1.45	1	2	2	2	3.284	30.1	1	0.86	76.02	226	0	0	77.34605306	5.28	170	9.44	106	1.197	9.106090351	274.0933196	7	2	100	1	2
63012	1	65	3	3	1	121588.7616	120347.6305	4.76	5.1	1.32	2	1	2	1	3.181	26.7	1	0.93	82.21	410.4	2	0	81.54311817	5.02	108	6	97	1.095	8.563695025	228.6506572	7	1	91	2	1
63013	1	65	6	3	1	11138.8671	11750.83888	5	8.2	1.06	2	2	2	2	2.9	22.2	1	6.18	546.31	285.5	1	0	9.166761605	3.52	178	9.88	152	1.716	9.512516891	211.177875	7	1	102	1	1
63015	1	65	7	3	1	117343.4814	118848.6149	2.64	5.9	1.01	2	2	2	1	2.9	23.7	2	0.93	82.21	255.8	0	0	81.54311817	5.04	81	4.5	92	1.039	8.223090551	194.8872461	7	1	91	2	1
63019	2	65	2	3	3	10235.0654	10662.23058	0.87	5.7	1.86	1	2	2	2	2.9	26	1	0.9	79.56	208.2	0	0	84.68778642	5.22	101	5.61	60	0.677	8.016317899	208.4242654	7	2	93	2	2
63022	1	49	3	1	1	92467.3709	92229.84126	3.16	5.9	1.34	1	2	2	1	3.801	28.9	2	1.06	93.7	327.1	0	0	74.25492708	5.61	107	5.94	89	1.005	8.468318024	244.7343909	7	1	92	2	1
63023	1	25	3	3	6	124820.0271	126759.8868	0.92	4.7	1.22	2	2	2	1	1.552	22.4	2	0.74	65.42	309.3	2	0	128.8732623	2.95	75	4.16	36	0.406	7.207859871	161.4560611	7	1	91	2	1
63024	2	78	4	3	3	12692.40145	13134.05328	2.53	5.9	1.42	1	2	2	1	2.9	34.2	1	1.35	119.34	452	1	1	45.96679253	5.64	94	5.22	103	1.163	8.48487659	290.1827794	7	2	95	2	1
63026	2	31	3	3	1	53830.59943	56471.45204	5	5.6	1.47	2	2	2	2	2.9	21.2	2	0.66	58.34	237.9	0	0	140.7790153	5.09	75	4.16	134	1.513	8.522180733	180.6702315	7	1	99	2	1
63030	1	21	1	1	6	42165.36965	45330.59015	0.45	5.2	1.03	2	2	2	2	2.896	25.9	2	0.81	71.6	463.9	0	1	120.2917436	4.4	81	4.5	83	0.937	8.120142582	210.3116929	7	2	102	2	1
63033	1	45	3	3	1	153755.3928	158780.1377	5	5.6	0.91	2	2	2	2	2.9	30.8	1	1.04	91.94	440.2	2	1	77.22882634	5.82	93	5.16	395	4.46	9.818338077	302.4048128	7	1	91	2	1
63036	2	74	6	1	3	12895.6656	13811.50479	0.55	7.6	0.96	1	2	2	2	2.327	35.3	1	1.3	114.92	428.3	0	1	53.96266393	3.85	95	5.27	113	1.276	8.58811753	303.1605488	7	1	93	1	2
63040	2	54	6	1	1	15268.12924	15348.86623	2.53	5.3	1.6	2	2	2	2	3.077	19.1	1	0.68	60.11	190.3	0	0	121.5197396	5.15	103	5.72	83	0.937	8.360422415	159.6840681	7	2	96	2	2
63041	1	35	6	3	5	14376.41643	15539.83425	5	5.5	1.68	2	2	2	2	3.103	27.1	2	0.88	77.79	309.3	0	0	98.55059077	5.28	85	4.72	89	1.005	8.238140446	223.2536061	7	2	103	2	1
63044	1	35	3	3	5	79316.94094	94360.36112	5	5.5	0.93	2	2	2	2	2.9	37.3	2	0.99	87.52	374.7	0	0	86.02589925	6.05	88	4.88	413	4.663	9.807637227	365.8248686	7	1	93	2	1
63045	2	53	1	1	4	18295.48897	18390.89839	1.29	5.7	1.16	2	2	2	2	2.9	35	1	0.79	69.84	333.1	0	0	102.6002417	5.4	105	5.83	104	1.174	8.605204069	301.1821424	7	2	103	2	1
63048	1	29	6	3	1	15875.10379	17176.51962	4.76	5.2	1.24	2	2	2	2	2.9	19.3	2	1.22	107.85	481.8	0	1	70.22827653	4.4	81	4.5	94	1.061	8.244596756	159.1207174	7	1	93	2	1
63050	1	24	4	3	5	12364.3284	12075.50931	1.8	5.4	0.98	2	2	2	2	2.56	27.3	2	0.95	83.98	339	0	0	118.0496615	3.96	83	4.61	69	0.779	7.959799932	217.3025381	7	1	96	2	2
63051	1	30	6	3	1	22403.9114	23911.07197	5	5.3	1.03	2	2	2	2	2.069	24.9	2	1.06	93.7	339	0	0	82.0312757	3.72	90	5	112	1.264	8.525161361	212.2765179	7	2	96	2	1
63056	1	21	6	3	5	15196.92397	16091.37375	1.1	5.8	1.45	2	2	2	2	2.198	18.9	2	0.83	73.37	237.9	0	0	116.9530126	3.96	86	4.77	55	0.621	7.768533301	146.8252794	7	2	101	2	2
63057	1	29	3	3	5	43892.27607	44574.41704	2.6	5.3	1.11	2	2	2	2	1.448	20.8	2	0.96	84.86	356.9	2	0	92.60410787	2.9	79	4.39	54	0.61	7.665284718	159.4379221	7	1	98	2	1
63064	1	61	4	1	4	6910.118936	7233.371983	1.07	5.6	3.88	2	2	2	1	1.396	18.7	1	0.77	68.07	422.3	0	1	124.4825325	5.66	99	5.5	68	0.768	8.121480375	151.871683	7	2	95	2	1
63070	2	70	2	1	5	21122.17432	23417.03987	0.64	6.2	1.16	1	2	2	2	2.9	29.9	1	0.68	60.11	362.8	0	1	115.283688	6.28	126	6.99	283	3.195	9.788581624	292.6785906	7	2	93	2	2
63071	2	53	4	3	2	20450.75244	20266.43176	1.72	5.7	1.37	2	2	2	2	2.9	29.9	1	0.9	79.56	291.5	0	0	79.38175868	4.68	107	5.94	159	1.795	9.048585856	270.5527171	7	1	98	2	1
63076	1	53	4	2	1	21168.33083	23066.47379	0.4	5.2	1.03	2	2	2	1	2.9	30.2	2	0.94	83.1	345	2	0	101.747354	3.85	93	5.16	144	1.626	8.809265612	266.0398215	7	2	99	2	1
63077	1	38	3	3	1	86986.68246	92645.86805	4.59	5.4	1.55	2	2	2	2	2.224	24.4	1	0.93	82.21	327.1	0	0	90.93114421	4.06	100	5.55	58	0.655	7.972466016	194.5281708	7	2	94	2	1
63081	1	62	7	2	1	19328.48207	19868.46667	2.51	5.5	1.09	2	2	2	1	2.87	25.3	2	0.92	81.33	267.7	0	0	83.36262525	4.37	102	5.66	76	0.858	8.262558973	209.042742	7	3	90	2	1
63082	2	59	3	1	6	175997.8043	180603.1189	0.82	5.9	1.37	1	1	1	1	2.508	22.1	1	1.18	104.31	345	0	0	63.18343806	4.29	82	4.55	81	0.914	8.108021221	179.187269	7	1	101	2	1
63083	2	71	3	3	2	69601.92061	70345.22994	3.58	5.4	1.4	1	2	2	2	3.853	34.3	1	0.67	59.23	404.5	2	1	116.9343973	6.23	99	5.5	202	2.281	9.210240367	315.9112446	7	1	98	2	1
63086	2	74	3	2	2	62212.59877	64340.26128	5	5.5	1.4	1	2	1	2	2.9	26.9	1	0.72	63.65	321.2	0	0	106.7142235	5.61	107	5.94	172	1.942	9.127176131	245.5210379	7	1	94	2	2
63089	2	43	3	3	1	80232.34816	83992.83255	4.47	6	0.98	2	2	2	2	2.9	30.3	1	0.65	57.46	220.1	0	0	134.0731888	3.54	120	6.66	142	1.603	9.05017162	274.2202001	7	1	99	2	1
63091	1	70	3	3	6	55996.81004	59271.38884	4.48	5	1.58	2	2	2	1	3.026	31.3	1	0.79	69.84	362.8	0	0	96.96644712	5.35	89	4.94	148	1.671	8.792701463	275.2115558	7	2	93	2	1
63094	1	80	3	3	1	27167.4334	29371.77667	2.58	7.2	1.4	1	2	2	2	2.431	28.4	1	0.99	87.52	321.2	0	0	72.73572411	4.34	147	8.16	98	1.106	8.882252885	252.2559819	7	1	94	1	1
63103	1	46	6	2	1	12820.67445	13169.37863	5	5.9	0.96	2	2	2	1	2.9	30.5	2	1.01	89.28	440.2	2	1	79.52640371	4.55	93	5.16	177	1.998	9.015602045	274.9758624	7	3	90	2	1
63106	1	50	3	1	3	32720.69734	32838.14988	0.95	5.3	1.29	2	2	2	1	3.31	27.9	2	1.12	99.01	386.6	1	0	69.39841308	5.07	89	4.94	90	1.016	8.29529886	231.4388382	7	1	95	2	1
63107	2	66	2	1	1	9716.805546	12994.25217	1.1	5.7	1.63	2	2	2	2	3.776	23.5	2	0.71	62.76	208.2	0	0	110.9988541	5.82	92	5.11	79	0.892	8.198089249	192.6550974	7	2	90	2	2
63109	2	41	3	1	1	105873.5558	111215.6951	3.9	5.7	1.4	2	2	2	1	3.077	36.3	2	0.83	73.37	333.1	0	0	102.1002504	6.15	89	4.94	352	3.974	9.659120365	350.6260692	7	1	101	2	1
63110	1	36	4	3	1	22439.24544	22882.44606	3.58	6	1.32	2	2	2	2	2.9	25.3	2	1.14	100.78	333.1	1	0	88.09333719	5.28	102	5.66	405	4.572	9.9357127	251.3735313	7	2	96	2	1
63112	2	66	6	1	1	17221.64854	17753.66181	1.7	5.9	1.16	1	2	2	2	2.508	24.6	2	0.9	79.56	428.3	0	1	84.42572016	4.09	99	5.5	80	0.903	8.283999304	203.7863829	7	1	95	2	2
63116	2	34	3	3	5	24291.66463	24483.67203	4.13	4.6	2.28	2	2	2	1	3.491	19.4	2	0.55	48.62	273.6	0	0	170.5176288	6.18	63	3.5	76	0.858	7.780720886	150.9459852	7	1	99	2	1
63117	1	24	6	3	6	14385.65373	15533.82953	2.2	5	1.06	2	2	2	2	1.991	26.2	2	0.79	69.84	475.8	0	1	120.5017914	4.73	92	5.11	330	3.726	9.627734051	252.2466321	7	2	101	2	1
63119	1	37	3	3	1	84933.77217	92023.10203	5	5.7	1.4	2	2	2	1	2.9	23.7	2	1.04	91.94	362.8	0	0	80.35938884	5.3	100	5.55	152	1.716	8.935903526	211.7809136	7	2	99	2	1
63123	1	55	4	2	5	18753.57309	18904.86531	0.77	5.5	1.22	2	2	2	2	2.017	34.5	2	1.15	101.66	291.5	0	0	80.02058735	3.83	83	4.61	130	1.468	8.593227878	296.4663618	7	2	99	2	1
63124	2	54	6	3	1	15460.72194	15832.9552	2.39	7.4	1.32	2	2	2	2	3.026	23.1	1	0.82	72.49	309.3	0	0	97.9086201	5.69	139	7.72	278	3.139	9.868947866	227.9726957	7	1	102	1	2
63125	2	46	4	3	1	22109.54678	21887.54034	1.79	5.4	1.27	2	2	2	2	3.62	25.3	2	0.78	68.95	279.6	0	0	96.36682765	5.77	93	5.16	166	1.874	8.951440101	226.4714346	7	1	93	2	1
63126	1	44	3	3	1	111448.0816	119470.9236	5	4.7	1.27	2	2	2	2	2.612	27	2	0.98	86.63	339	0	0	83.08875738	4.86	85	4.72	198	2.235	9.037771107	244.0198199	7	1	90	2	1
63127	1	28	6	3	1	14391.77847	15024.21175	3.3	5.3	1.16	2	2	2	1	1.81	27.7	2	0.91	80.44	440.2	0	1	99.20446094	4.53	86	4.77	302	3.41	9.471627133	262.3640716	7	1	92	2	1
63128	2	34	4	3	4	38589.6953	40356.1511	1.84	5.4	1.81	2	2	2	2	2.9	18	2	0.77	68.07	208.2	0	0	104.0025665	3.49	84	4.66	53	0.598	7.707961532	138.7433076	7	2	96	2	1
63132	2	80	6	3	2	18698.20567	19635.33665	4.81	6.1	1.01	2	2	2	2	2.9	29.3	1	0.89	78.68	350.9	0	0	82.24598641	4.65	107	5.94	148	1.671	8.976893928	263.0229921	7	1	97	2	2
63133	1	24	1	1	6	35669.2076	40318.09019	2.33	5.6	1.06	2	2	2	2	3.077	29.8	2	0.95	83.98	345	2	0	97.40071077	4.58	95	5.27	83	0.937	8.279570319	246.7311955	7	2	94	2	1
63134	2	66	2	2	2	11851.12836	12345.74067	0.69	5.5	1.24	1	2	2	2	2.9	34.6	1	0.71	62.76	196.3	0	0	110.9988541	6.85	104	5.77	224	2.529	9.36288977	323.9559861	7	2	93	1	1
63137	1	49	6	3	1	19898.84041	19922.41684	5	7.9	1.16	2	1	2	2	3.853	24.7	2	1.03	91.05	309.3	0	0	76.75630981	5.51	183	10.16	97	1.095	9.091049951	224.5489338	7	2	94	1	2
63142	1	54	4	3	1	19064.76778	19872.7342	3.93	4.9	1.09	2	2	1	2	3.543	25.1	1	0.86	76.02	291.5	2	0	112.3190761	5.09	86	4.77	83	0.937	8.180040723	205.3190222	7	2	93	2	2
63143	1	70	6	1	1	10498.47031	11456.64373	1.22	5.9	0.78	2	2	2	2	1.681	30.9	1	0.92	81.33	386.6	0	0	81.33397423	3.83	107	5.94	269	3.037	9.574393034	295.8487447	7	3	90	2	1
63145	1	50	4	3	4	15044.51588	15040.57783	0.87	6.2	2.07	2	2	2	1	3.207	19.6	1	1.4	123.76	339	0	0	65.01566432	5.74	125	6.94	90	1.016	8.634976227	169.2455341	7	3	90	1	1
63147	1	41	3	3	1	31010.24379	32025.63824	1.41	4.8	1.19	1	2	2	2	3.129	30	1	0.89	78.68	333.1	0	0	94.1991227	4.84	78	4.33	91	1.027	8.174421153	245.2326346	7	3	92	2	1
63148	1	40	1	2	1	31640.29651	31176.02393	1.38	6	1.03	2	2	2	2	2.9	36.6	2	1.03	91.05	505.6	2	1	79.98447769	6.47	91	5.05	348	3.929	9.669914806	353.9188819	7	2	94	2	1
63149	2	43	3	2	1	145772.1924	153127.5263	2.66	5.5	1.29	2	2	2	2	2.9	23.6	2	0.76	67.18	220.1	0	0	111.9399392	4.89	114	6.33	214	2.416	9.409027283	222.0530439	7	1	95	2	1
63151	1	44	4	1	6	17212.15304	21760.36004	2.42	5.6	1.09	2	2	2	1	2.9	34.4	2	1.02	90.17	458	0	1	96.16015993	5.9	97	5.38	304	3.432	9.598591499	330.1915476	7	3	90	2	1
63152	2	62	6	3	5	15277.3584	15812.99191	0	5.4	2.33	2	2	2	2	3.233	22	2	0.66	58.34	249.8	0	0	122.3006694	6.05	96	5.33	84	0.948	8.30201781	182.6443918	7	2	96	2	1
63154	1	36	1	1	1	51543.06208	51154.0503	0.86	5.3	0.93	2	2	2	2	2.9	27.8	2	0.77	68.07	356.9	0	0	114.3137164	4.71	98	5.44	195	2.202	9.164819857	254.781992	7	3	92	2	1
63156	2	70	3	3	1	49260.41316	50771.67407	3.4	5.9	2.3	1	2	2	1	1.733	29	1	0.76	67.18	261.7	1	0	101.3968028	4.76	98	5.44	144	1.626	8.861633598	256.9873743	7	2	100	2	1
63159	1	48	3	3	1	37724.15502	39553.56554	1.16	5.6	0.96	1	2	2	1	2.689	37.6	1	0.88	77.79	672.1	2	1	92.43002571	4.5	95	5.27	163	1.84	8.954479912	336.6884447	7	2	102	2	1
63160	2	61	3	2	2	130577.03	132175.9809	1.81	5.7	1.32	2	2	2	1	2.9	36.3	1	0.67	59.23	327.1	2	0	120.5940192	3	110	6.11	64	0.723	8.166216269	296.4336505	7	1	98	1	2
63161	2	37	2	3	3	39450.13573	38385.6882	1.94	5.79	1.32	2	2	2	1	2.9	21.8	2	0.52	45.97	196.3	0	0	178.8237674	3.34	110	6.11	69	0.779	8.24143969	179.6633852	7	2	93	2	1
63162	2	58	4	3	3	19000.57142	18807.33617	4.48	5	1.16	1	2	2	2	2.9	38.9	1	0.8	70.72	487.7	1	1	89.29000476	4.5	103	5.72	60	0.677	8.03592637	312.5975358	7	1	96	2	2
63164	1	54	1	3	1	27343.45919	27021.36925	5	5.7	1.19	2	2	2	2	2.9	30.9	2	1.04	91.94	380.7	0	0	74.42273771	5.79	73	4.05	188	2.123	8.833754223	272.9630055	7	1	90	2	1
63167	1	37	6	3	1	12327.76174	13424.96847	2.53	5.3	0.98	2	2	2	2	2.534	29.2	2	0.84	74.26	428.3	0	1	102.8193378	4.16	93	5.16	122	1.377	8.643473357	252.389422	7	3	90	2	2
63172	2	68	1	1	2	13057.17894	15139.16576	1.18	6	1.68	1	2	2	1	2.638	24.1	2	0.57	50.39	226	0	0	142.1540234	4.86	94	5.22	105	1.185	8.504107952	204.9490016	7	1	102	1	1
63177	1	60	4	2	4	8355.583627	8420.94363	3.93	5.2	1.14	1	2	2	1	3.026	24	2	0.96	84.86	279.6	1	0	96.83558081	5.04	91	5.05	154	1.739	8.854664928	212.5119583	7	2	93	2	1
63178	2	40	4	1	1	30543.06415	31583.21147	2.81	5.5	1.81	1	2	2	1	2.9	34.8	1	0.88	77.79	243.9	2	0	86.25680983	5.07	67	3.72	62	0.7	7.638679824	265.8260579	7	2	101	2	1
63180	1	50	6	3	1	10857.29435	10859.55276	5	5.6	1.06	2	2	2	2	4.163	26.2	2	1.02	90.17	345	0	0	77.30766207	5.9	93	5.16	130	1.468	8.706986763	228.1230532	7	1	91	2	1
63181	2	67	2	3	2	9716.805546	10308.45195	2.01	4.3	1.27	1	2	2	2	2.9	31	2	0.7	61.88	261.7	0	0	112.4868423	4.4	93	5.16	115	1.298	8.584384441	266.1159177	7	2	90	2	1
63183	2	44	4	1	5	20135.6317	26575.29954	1.12	5.8	1.42	2	2	2	1	3.258	34.1	2	0.54	47.74	202.2	0	0	148.6419115	5.17	110	6.11	93	1.05	8.539932678	291.2117043	7	1	96	2	2
63187	1	80	3	1	1	26773.68659	29962.63786	1.7	6.9	0.96	2	1	2	2	2.9	24.4	2	1.32	116.69	279.6	1	0	52.18773695	3.8	168	9.33	149	1.682	9.434763105	230.2082198	7	2	98	1	1
63188	2	60	4	3	4	12782.40521	13353.12593	1.17	6	1.34	1	2	2	2	2.896	54.2	1	0.97	85.75	475.8	0	1	70.99786492	4.81	129	7.16	107	1.208	8.839494058	479.100578	7	1	100	1	1
63190	1	53	3	3	1	104765.205	105038.6838	5	7	1.37	2	2	2	2	2.9	27.4	1	0.94	83.1	279.6	0	0	83.94996204	4.01	78	4.33	93	1.05	8.196161139	224.5748152	7	2	92	1	1
63191	2	30	3	3	1	70667.98513	72578.24891	3.67	4.7	1.78	2	2	2	2	2.767	24.2	2	0.68	60.11	184.4	0	0	136.9200814	4.84	90	5	51	0.576	7.738488122	187.2714126	7	2	92	2	1
63193	2	41	3	3	3	26389.42031	26882.39772	0.96	5.5	1.16	2	2	2	1	2.9	28.7	2	0.76	67.18	214.1	0	0	113.0274788	6.75	79	4.39	159	1.795	8.745204874	250.9873799	7	2	98	2	1
63195	1	59	2	2	1	24211.82454	24594.26628	2.57	5.8	1.16	2	2	2	1	3.181	27.4	1	1.03	91.05	303.3	0	0	73.91642145	5.28	91	5.05	191	2.156	9.069985754	248.5176097	7	2	93	2	1
63198	1	80	4	3	2	7199.330978	7340.349591	1.56	7	1.03	2	2	2	2	2.9	26.6	2	0.99	87.52	285.5	0	0	88.15569762	3.31	244	13.54	107	1.208	9.476849879	252.0842068	7	1	93	1	1
63200	2	59	3	3	1	164722.9901	163821.547	5	5.6	1.89	2	2	2	1	2.9	26.9	1	1	88.4	392.6	2	1	76.48126989	5.9	91	5.05	305	3.443	9.538024103	256.5728484	7	1	90	2	1
63203	2	80	3	1	2	35334.70309	40990.26479	0.9	8	0.91	1	1	2	2	2.9	27.8	1	1.75	154.7	398.5	0	1	37.691626	5.97	204	11.32	442	4.99	10.7162827	297.9126589	7	1	101	1	2
63204	2	44	3	1	1	26757.55499	26943.61305	1.89	5.4	0.91	2	2	2	1	2.9	33.7	2	0.85	75.14	321.2	2	0	97.91916809	4.55	130	7.22	155	1.75	9.217812387	310.6402774	7	2	97	1	2
63205	1	67	3	1	1	28216.19193	28480.82159	1.83	5.8	1.42	2	2	2	1	3.646	20.8	1	0.72	63.65	285.5	0	0	108.8887877	5.56	79	4.39	91	1.027	8.187160178	170.2929317	7	1	101	2	1
63206	1	38	4	3	6	14204.26251	14001.79216	1.06	5.1	1.47	2	2	2	1	2.9	20	2	0.97	85.75	404.5	0	0	104.9808336	3.36	103	5.72	136	1.535	8.854236693	177.0847339	7	1	99	2	1
63208	1	30	3	3	1	105261.0965	116369.2373	5	5.1	0.93	2	2	2	2	2.9	26.4	2	0.96	84.86	291.5	2	0	91.96899295	5.15	89	4.94	307	3.466	9.522336937	251.3896951	7	1	97	2	1
63209	1	39	3	2	1	65033.7068	70202.80527	2.42	5.4	1.24	1	2	2	2	4.422	27.6	1	1.21	106.96	452	0	1	66.76019801	6.18	95	5.27	93	1.05	8.393329204	231.655886	7	1	102	2	1
63211	2	46	3	2	1	93110.90545	112207.1385	3.16	6.4	1.37	2	2	2	1	2.431	40.8	2	0.56	49.5	196.3	0	0	157.0685468	4.84	135	7.49	208	2.348	9.549665678	389.6263596	7	1	92	1	1
63212	1	62	4	3	5	11764.40549	12074.42466	1.34	7.9	1.03	1	2	2	2	2.9	26	1	1.24	109.62	535.3	2	1	71.59398409	3.93	128	7.11	265	2.992	9.738612909	253.2039356	7	1	97	1	2
63213	1	43	6	3	1	13535.28783	13486.39065	0.91	6.5	1.34	2	2	2	2	2.9	24.1	2	1.15	101.66	404.5	2	0	69.40626026	5.95	124	6.88	260	2.935	9.687816016	233.476366	7	3	92	2	2
63214	1	37	1	1	6	37715.36551	38126.27523	0.59	5.2	1.27	2	2	2	1	2.845	31.9	2	0.83	73.37	315.2	2	0	104.25022	4.65	97	5.38	99	1.118	8.476683648	270.4062084	7	2	102	2	1
63215	2	62	4	3	3	11355.3308	11862.33417	5	6.5	1.14	1	2	2	1	2.9	59.1	1	1.29	114.04	588.9	0	1	50.75379663	3.7	149	8.27	107	1.208	8.98362796	530.9324124	7	1	96	1	2
63219	1	39	6	3	5	20698.94638	20973.48545	5	5.2	1.4	2	2	2	1	3.957	20.6	2	0.97	85.75	303.3	0	0	86.16231363	5.82	92	5.11	85	0.96	8.271292653	170.3886287	7	3	91	2	2
63220	1	27	3	3	5	22634.53148	23281.74151	0.81	4.7	1.11	2	2	2	2	1.81	26.3	2	0.94	83.1	350.9	0	0	96.26793621	3.28	85	4.72	63	0.711	7.892638802	207.5764005	7	1	103	2	1
63221	2	67	1	2	2	16352.91583	18960.41286	2.97	4.1	1.27	2	2	1	2	1.94	37	2	0.75	66.3	374.7	0	1	103.8781403	3.57	79	4.39	73	0.824	7.966760113	294.7701242	7	3	92	2	1
63222	2	51	4	3	1	20360.30638	19986.12349	5	6.6	1.19	2	2	2	2	2.9	32.5	2	0.83	73.37	333.1	0	0	87.83987507	4.37	111	6.16	112	1.264	8.734881892	283.8836615	7	2	99	1	1
63223	1	59	3	3	3	174520.7853	174307.982	3.21	5.3	1.06	2	2	2	1	2.9	32.8	2	1.11	98.12	392.6	2	0	67.80354062	6.9	88	4.88	285	3.218	9.436678814	309.5230651	7	1	95	2	1
63224	2	31	1	1	1	29102.73819	28317.48518	0.51	4.7	1.37	2	2	2	2	2.327	29.3	2	0.7	61.88	261.7	0	0	131.5371678	4.29	89	4.94	116	1.31	8.54907938	250.4880258	7	1	103	2	1
63225	2	63	4	3	3	11355.3308	11862.33417	2.53	9.7	1.37	2	2	2	2	2.9	32.6	1	0.98	86.63	356.9	1	0	69.47100009	6.1	178	9.88	71	0.802	8.751316247	285.2929096	7	1	96	1	2
63228	1	27	2	1	1	44074.73576	53571.14596	0.84	4.9	1.29	2	2	2	1	2.9	27.6	2	0.96	84.86	214.1	0	0	93.95722935	3.47	124	6.88	55	0.621	8.13446757	224.5113049	7	2	91	2	1
63230	1	48	6	3	5	14455.87568	16658.37589	5	6	1.22	2	2	2	1	3.414	28.2	1	1.02	90.17	410.4	0	0	77.95096201	5.4	109	6.05	153	1.727	9.028638623	254.6076092	7	1	93	2	1
63231	2	42	2	3	5	29141.22067	30195.22909	0	8.8	1.01	1	2	2	1	3.75	30.9	2	0.45	39.78	166.5	0	0	205.9260086	5.66	263	14.6	173	1.953	10.03229845	309.998022	7	2	99	1	2
63233	1	32	4	2	6	23284.53651	27522.88575	1.04	6.2	1.63	2	2	2	1	2.9	25	2	1.19	105.2	374.7	2	0	85.86457595	4.4	95	5.27	52	0.587	7.81197343	195.2993357	7	1	97	2	1
63234	2	35	6	3	5	20310.04134	20837.57664	0.9	5.4	1.34	2	2	2	2	2.534	24.6	2	0.58	51.27	226	2	0	159.4396496	4.42	86	4.77	99	1.118	8.356319966	205.5654712	7	1	92	2	1
63236	1	80	2	2	3	14200.08336	14896.17541	1.1	5.9	1.11	2	2	2	2	3.543	29.4	1	1.13	99.89	356.9	2	0	62.43933335	5.25	113	6.27	116	1.31	8.787830829	258.3622264	7	2	98	1	1
63245	2	40	3	3	6	99275.15057	100291.087	1.79	5.4	1.09	2	2	2	1	2.9	47.5	2	0.55	48.62	297.4	1	0	164.9838093	5.35	84	4.66	244	2.755	9.234837844	438.6547976	7	2	95	2	1
63248	1	75	3	1	1	67447.11207	71391.2811	5	6.8	1.22	1	2	2	1	2.689	26.6	1	0.6	53.04	345	2	0	131.3451586	4.65	151	8.38	148	1.671	9.32134493	247.9477751	7	1	101	1	1
63249	1	67	3	3	6	102183.2597	105037.9788	4.59	5.7	1.55	1	2	2	2	2.9	25.5	1	0.94	83.1	303.3	0	0	80.04889121	4.22	100	5.55	166	1.874	9.024010794	230.1122752	7	2	90	2	1
63254	2	72	2	1	1	23271.70894	25108.70512	1.7	8.1	1.34	1	2	2	2	2.9	34.9	2	0.62	54.81	350.9	0	0	127.5203636	6.67	119	6.61	131	1.479	8.961173636	312.7449599	7	1	102	1	2
63260	2	42	7	3	4	36276.04636	36418.32035	2.53	5.1	2.33	2	2	2	1	3.31	21.3	1	0.62	54.81	214.1	0	0	142.2651195	6.1	77	4.27	93	1.05	8.183257734	174.3033897	7	2	91	2	1
63261	2	41	4	3	1	20434.22151	20198.46116	5	5.6	1.68	2	2	2	2	2.9	25.9	2	0.84	74.26	232	1	0	90.55890337	6.05	86	4.77	56	0.632	7.786551806	201.6716918	7	1	102	1	2
63262	2	76	1	1	2	19352.96591	23161.01927	0.97	5.2	1.76	1	2	2	2	2.9	22	1	0.69	61	255.8	0	0	111.481047	4.97	99	5.5	119	1.344	8.681096163	190.9841156	7	1	103	2	1
63263	1	53	2	2	1	24211.82454	24594.26628	1.39	6.4	1.03	1	2	2	2	4.629	29.2	1	1.21	106.96	434.2	2	1	62.73006388	6.39	121	6.72	147	1.66	9.093075952	265.5178178	7	2	93	2	2
63264	1	32	6	1	1	20963.41419	21636.1823	0.74	5.2	1.86	2	2	2	2	2.9	23.2	2	1.36	120.22	410.4	2	0	60.72796146	7.5	88	4.88	134	1.513	8.682029434	201.4230829	7	1	100	2	2
63265	2	28	4	3	6	28823.43475	27922.83183	0	4.8	1.42	2	2	2	2	2.9	23.4	2	0.54	47.74	279.6	2	0	162.9255121	4.11	70	3.89	43	0.485	7.316548177	171.2072273	7	1	97	2	2
63267	2	72	3	2	2	35965.83455	38220.11172	1.12	5.79	0.67	1	2	2	1	1.293	41.7	1	0.97	85.75	291.5	0	0	76.07903067	2.4	89	4.94	87	0.982	8.261397308	344.5002677	7	1	101	1	1
63269	2	80	3	1	2	25840.95927	29976.98212	2.53	5.2	1.91	1	2	2	2	2.9	32	1	1.05	92.82	249.8	2	0	67.96077616	6.1	74	4.11	62	0.7	7.738052298	247.6176735	7	1	101	2	2
63272	2	20	7	3	5	114993.8086	116714.0795	2.53	5.6	2.28	2	2	2	2	3.646	22.3	1	0.76	67.18	249.8	0	0	130.7585434	6.31	86	4.77	72	0.813	8.037866235	179.244417	7	1	98	2	1
63273	1	66	4	2	1	11492.78113	11942.28641	5	5.2	0.93	2	2	2	1	2.9	32.8	1	1.65	145.86	345	2	0	50.83897408	6.13	94	5.22	467	5.272	9.996476859	327.884441	7	1	100	2	2
63276	1	67	3	1	2	18079.8251	18175.8938	0.92	6	0.88	1	2	2	2	4.008	41	1	0.97	85.75	481.8	0	1	77.1987525	5.84	105	5.83	192	2.168	9.218308542	377.9506502	7	2	97	1	1
63281	1	40	1	3	1	35406.97294	35699.93011	1.21	5.3	1.09	2	2	2	1	4.241	29.1	1	0.75	66.3	374.7	0	0	115.345106	6.23	107	5.94	166	1.874	9.091669442	264.5675808	7	2	98	2	1
63283	1	36	6	3	1	19133.79553	19387.57533	4.63	5.7	1.24	2	2	2	2	2.9	30.2	2	0.78	68.95	327.1	2	0	112.6241353	6.78	97	5.38	235	2.653	9.341149312	282.1027092	7	2	91	2	2
63284	1	79	3	3	1	81415.86007	87761.35547	2.64	5.5	1.06	1	1	2	1	1.914	30.6	1	1.1	97.24	327.1	0	0	64.57324187	3.52	98	5.44	100	1.129	8.496990484	260.0079088	7	1	97	2	1
63285	2	80	3	2	2	42992.53737	49508.46077	1.16	5.5	1.4	2	2	2	1	3.207	26.2	1	0.91	80.44	398.5	0	1	80.1635635	5.09	96	5.33	94	1.061	8.414495793	220.4597898	7	2	95	2	2
63287	2	78	4	1	2	18956.41892	20374.29447	2.53	11	1.37	1	2	1	2	3.62	25.9	1	1.75	154.7	463.9	1	1	34.07088866	5.64	228	12.66	117	1.321	9.498372383	246.0078447	7	2	101	1	2
63291	1	47	4	3	3	21799.52745	22114.21726	5	5.9	1.27	2	2	2	2	3.439	40.5	2	1.05	92.82	469.9	1	1	91.75977759	5.12	95	5.27	72	0.813	8.13739583	329.5645311	7	1	96	2	1
63293	2	61	1	1	2	9570.416297	10355.22607	1.93	5.4	2.2	1	2	2	2	2.664	30.1	2	0.58	51.27	160.6	2	0	142.4361373	5.22	83	4.61	70	0.79	7.974188669	240.0230789	7	2	98	2	2
63295	1	80	3	3	1	44886.08631	48362.89646	1.15	5.2	1.32	2	2	2	1	2.095	23.3	1	0.71	62.76	226	0	0	106.7477296	3.78	115	6.38	59	0.666	8.129322392	189.4132117	7	2	102	2	1
63296	2	55	6	3	1	16672.82247	17074.23833	4.44	5.6	1.91	2	2	2	2	3.62	23.2	2	0.67	59.23	356.9	2	0	123.1555819	5.92	87	4.83	68	0.768	7.992268643	185.4206325	7	1	92	2	2
63297	1	50	3	3	1	174520.7853	182298.7753	5	5.3	0.85	2	2	2	2	2.9	30.6	2	1.16	102.54	321.2	2	0	66.64423978	3.18	99	5.5	204	2.303	9.220092663	282.1348355	7	1	101	2	1
63298	2	22	6	3	5	16291.99448	17037.58658	3.7	5	1.66	2	2	2	2	2.198	19.4	2	0.82	72.49	273.6	0	0	117.4857135	4.22	91	5.05	65	0.734	7.992099596	155.0467322	7	1	90	2	1
63301	2	63	4	2	3	12433.77615	13392.19563	1.39	6.2	0.93	1	2	2	2	2.9	41.4	1	0.95	83.98	398.5	0	1	72.0087715	3.78	158	8.77	83	0.937	8.78828846	363.8351423	7	2	99	1	1
63302	1	28	3	3	5	123110.0699	131423.889	1.45	5	1.58	2	2	2	1	3.957	22.6	2	0.89	78.68	422.3	2	1	101.7815126	6.31	85	4.72	151	1.705	8.766783913	198.1293164	7	1	101	2	1
63305	1	37	3	2	3	16905.96158	17390.15701	1.18	5.1	1.27	1	2	2	1	2.353	26.7	2	0.9	79.56	374.7	0	0	94.95049711	4.03	98	5.44	76	0.858	8.222553638	219.5421821	7	2	94	2	1
63306	1	37	2	3	1	34438.92445	34418.64824	2.02	4.8	1.22	2	2	2	1	2.9	30.9	2	0.99	87.52	416.4	0	0	85.06092166	7.55	83	4.61	334	3.771	9.53683442	294.6881836	7	1	100	2	1
63308	1	28	4	3	5	22497.99806	22497.24377	0.73	5.5	1.14	2	2	2	2	2.172	22.9	2	1.04	91.94	279.6	0	0	103.0649779	3.7	83	4.61	68	0.768	7.945201132	181.9451059	7	1	102	2	1
63310	2	53	4	1	5	25964.81396	25539.41295	0.74	4.7	0.96	1	2	1	1	2.9	32.1	1	1.07	94.59	362.8	2	1	65.01412064	6.05	94	5.22	233	2.631	9.301186055	298.5680724	7	2	101	2	1
63311	1	62	4	1	1	7323.703412	7610.147862	2.53	6.1	2.28	2	2	2	1	2.9	23.5	2	0.86	76.02	327.1	0	0	109.2129009	5.46	99	5.5	94	1.061	8.445267452	198.4637851	7	1	96	2	1
63312	1	74	3	2	1	65208.88174	76821.66382	2.92	6	1.55	2	2	2	1	1.991	23.5	2	0.92	81.33	267.7	0	0	80.42162734	4.16	104	5.77	121	1.366	8.747034264	205.5553052	7	3	91	2	1
63313	1	56	4	3	1	20297.00192	20419.26087	5	6	1.6	1	2	2	2	2.9	29.5	1	1.12	99.01	321.2	1	0	82.1979338	4.34	50	2.78	119	1.344	7.997999318	235.9409799	7	1	96	1	1
63317	1	32	6	2	5	17585.73709	18369.99834	2.2	5.7	1.32	2	2	2	1	2.9	25.6	2	0.98	86.63	392.6	2	0	88.63754354	4.27	91	5.05	63	0.711	7.960847052	203.7976845	7	2	91	2	1
63318	1	27	4	3	5	17420.97841	17115.54077	2.75	6	0.83	2	2	2	2	2.9	28.8	2	0.83	73.37	392.6	2	0	134.6969326	3.54	130	7.22	178	2.01	9.35617082	269.4577196	7	2	97	1	2
63320	2	27	6	3	1	16844.74045	17983.53002	2.72	5.3	1.73	2	2	2	2	1.603	20.9	2	0.63	55.69	237.9	1	0	152.7679358	3.49	78	4.33	27	0.305	6.959398512	145.4514289	7	3	91	2	2
63323	2	48	6	3	1	16833.89066	17522.03878	5	5.2	1.94	2	2	2	2	2.095	19.3	2	0.82	72.49	356.9	0	0	100.2778218	4.89	85	4.72	162	1.829	8.837100411	170.5560379	7	3	91	2	1
63326	2	51	4	1	1	11574.2002	11257.44185	2.53	5.9	0.83	2	2	2	2	4.034	38.9	2	0.84	74.26	368.8	0	1	86.63423243	5.72	105	5.83	167	1.885	9.078806982	353.1655916	7	2	99	2	2
63328	2	61	4	3	3	9793.924718	10231.21298	2.75	6.1	1.4	2	2	2	2	2.9	31.8	2	0.94	83.1	273.6	0	0	73.372459	6.34	84	4.66	124	1.4	8.557951184	272.1428476	7	2	100	2	2
63329	2	71	3	2	1	27842.19955	30775.35097	5	5.7	1.6	2	2	2	1	2.715	31.1	2	0.91	80.44	303.3	0	0	82.12943538	4.81	86	4.77	95	1.073	8.315077007	258.5988949	7	1	90	2	1
63331	2	31	3	3	1	64048.78027	64245.70904	1.98	8	0.54	2	2	2	1	2.276	50.8	1	0.7	61.88	303.3	0	0	131.5371678	4.19	190	10.55	283	3.195	10.19932379	518.1256485	7	2	95	1	2
63333	1	66	4	2	1	8062.039403	9043.239367	0.99	5.5	1.34	2	2	2	1	2.9	33.6	1	1.03	91.05	422.3	2	1	87.57075465	4.63	89	4.94	189	2.134	9.037236204	303.6511365	7	2	103	2	1
63339	2	41	6	3	1	15747.8332	16391.58466	4.03	5.7	1.34	2	2	2	2	2.9	24.6	2	0.85	75.14	285.5	0	0	99.33298479	3.96	94	5.22	207	2.337	9.182866395	225.8985133	7	3	91	1	2
63340	1	26	3	3	1	34099.5992	34629.54971	0.74	5.3	1.01	1	2	2	1	3.517	29.7	1	0.79	69.84	321.2	2	0	118.5596192	5.15	95	5.27	113	1.276	8.58811753	255.0670906	7	1	94	2	1
63343	2	45	3	3	1	129042.3186	133624.9845	4.86	5.1	1.01	2	2	2	2	2.224	43	2	0.61	53.92	255.8	0	0	142.9437854	3.96	93	5.16	138	1.558	8.766705998	376.9683579	7	2	101	2	1
63345	2	68	4	3	1	10346.03577	10598.2543	1.84	5.4	2.59	2	2	2	2	2.379	21.5	2	1.16	102.54	303.3	0	0	56.30678684	5.28	87	4.83	56	0.632	7.798112629	167.6594215	7	1	99	2	1
63352	1	64	3	2	1	125558.1671	127168.6683	5	10.9	1.11	2	2	2	1	3.75	22.9	1	0.86	76.02	297.4	2	0	89.53076621	5.35	201	11.16	91	1.027	9.121017234	208.8712947	7	1	94	1	1
63353	2	23	3	3	1	36283.62773	36608.0281	0.21	5.1	1.14	2	2	2	2	2.689	31.5	2	0.62	54.81	321.2	0	0	160.7634391	5.02	91	5.05	239	2.698	9.294175878	292.7665402	7	1	102	2	1
63357	2	31	1	1	6	31460.18163	32805.20759	0.6	5.2	1.34	2	2	2	2	3.207	39.2	2	0.49	43.32	345	0	0	198.5204946	5.46	93	5.16	189	2.134	9.081199328	355.9830136	7	2	97	2	2
63360	2	80	3	1	2	35525.1971	39677.51516	2.17	5.4	1.19	1	2	1	2	2.638	15.7	1	1.26	111.38	410.4	0	1	55.06595459	4.32	94	5.22	104	1.174	8.494538501	133.3642545	7	2	93	2	2
63361	1	67	4	3	2	8232.241159	8296.636338	2.75	6.1	1.03	2	2	2	1	2.9	25.6	2	1.17	103.43	440.2	2	1	75.36348951	5.92	91	5.05	229	2.585	9.25143433	236.8367188	7	2	98	2	1
63363	2	65	7	3	5	35475.14258	36054.74817	0.75	5.3	1.45	1	2	2	2	3.103	36.7	1	0.64	56.58	285.5	1	0	125.5119125	5.02	90	5	82	0.926	8.213381737	301.4311097	7	2	95	2	1
63365	2	50	2	1	1	23200.37338	24548.13518	1.26	5.4	1.27	2	2	2	2	2.922	30.2	1	0.72	63.65	232	0	0	115.5541206	4.6	99	5.5	98	1.106	8.486940148	256.3055925	7	2	93	2	2
63374	1	57	4	1	2	16851.3345	17374.09206	1.34	5.7	0.96	2	2	2	1	2.9	26.2	2	0.83	73.37	345	1	0	115.7395939	4.4	109	6.05	110	1.242	8.698681067	227.905444	7	2	95	2	1
63377	2	39	4	3	5	28315.05556	38147.59514	5	7.3	0.88	2	2	1	2	2.534	37.5	1	3.46	305.86	422.3	0	1	17.85930855	4.71	284	15.76	251	2.834	10.48128	393.0479999	7	1	96	1	1
63380	1	47	3	1	4	126789.5293	134450.1536	1.74	5	1.11	2	2	2	1	2.9	23.9	2	0.83	73.37	220.1	2	0	99.30841831	5.33	91	5.05	164	1.852	8.917578754	213.1301322	7	1	101	2	1
63383	1	51	4	1	1	16287.78087	16801.55247	1.7	5.6	1.06	1	2	2	1	3.75	33.5	2	0.89	78.68	398.5	2	0	109.2214292	5.22	88	4.88	74	0.835	8.088254727	270.9565334	7	2	97	2	1
63385	2	62	4	3	6	15369.196	16055.41417	2.15	5.1	2.25	2	2	2	2	4.344	33.3	2	0.67	59.23	202.2	0	0	108.0932907	6.98	93	5.16	67	0.756	8.044144932	267.8700262	7	1	100	2	1
63387	1	20	4	3	5	25815.88014	25989.23684	0.23	5.6	1.45	2	2	2	2	2.224	21.2	2	1.32	116.69	362.8	0	0	83.80873061	3.88	81	4.5	42	0.474	7.438971592	157.7061978	7	2	101	2	1
63388	2	44	4	3	1	19100.40225	19426.95573	0.65	5.7	1.66	2	2	2	2	2.9	33.7	2	0.87	76.91	333.1	0	0	85.72716522	4.91	82	4.55	149	1.682	8.717518373	293.7803692	7	1	96	2	2
63389	1	80	3	3	1	31313.29206	33738.77356	1.65	5.7	2.15	1	2	2	1	3.026	22.7	2	0.75	66.3	255.8	2	0	100.2051594	5.56	99	5.5	68	0.768	8.121480375	184.3576045	7	1	95	2	1
63390	1	53	3	3	3	151766.5995	154414.4929	1.97	5.5	1.16	2	2	2	2	2.9	34.1	2	0.92	81.33	178.4	0	0	86.05951503	6.75	73	4.05	125	1.411	8.425625998	287.3138465	7	3	91	2	1
63391	1	70	2	3	1	11755.77673	12180.6181	1.15	5.4	1.42	2	2	2	1	2.302	30.7	1	0.91	80.44	321.2	0	0	82.36626633	4.27	100	5.55	103	1.163	8.546751994	262.3852862	7	3	90	2	1
63392	2	22	3	3	5	63717.8958	67578.76107	1.36	4.9	1.11	2	2	2	2	2.9	42.5	2	0.84	74.26	374.7	2	1	114.263612	4.71	84	4.66	119	1.344	8.516793111	361.9637072	7	2	101	2	1
63396	1	80	3	3	1	26344.36246	28384.95799	2.53	5.4	1.5	1	2	2	2	2.9	27.3	1	1.13	99.89	255.8	1	0	62.43933335	5.17	94	5.22	80	0.903	8.232174236	224.7383567	7	2	95	2	1
63397	2	51	6	1	1	17018.44921	17108.44179	0	6.1	1.06	2	2	2	2	2.9	28.3	2	0.63	55.69	226	1	0	134.2648432	4.58	109	6.05	150	1.694	9.008835996	254.9500587	7	2	91	2	2
63400	2	21	4	3	6	14883.66478	14924.2876	1.46	5.2	1.81	2	2	2	2	2.56	28.6	2	0.9	79.56	380.7	0	1	95.79397638	4.68	86	4.77	57	0.644	7.804251384	223.2015896	7	2	90	2	2
63401	2	49	3	2	3	163194.688	166437.6381	3.57	5.4	1.4	2	2	2	1	2.9	21	2	0.72	63.65	249.8	0	0	116.0289985	6.44	79	4.39	67	0.756	7.880993291	165.5008591	7	1	97	2	2
63402	2	27	6	3	1	16844.74045	18124.20195	5	5.7	0.98	2	2	2	2	2.9	32.5	2	0.64	56.58	410.4	1	1	150.0166678	6.39	97	5.38	600	6.774	10.27849345	334.0510372	7	3	91	1	2
63404	2	48	3	1	1	20048.68063	21335.7055	0.46	5.7	1.22	1	1	2	1	2.9	28.4	2	0.85	75.14	350.9	0	0	96.20477699	6.62	103	5.72	163	1.84	9.035332008	256.603429	7	2	95	2	1
63405	2	74	4	3	2	15914.91629	16468.70053	3.47	5	2.22	2	2	2	2	2.9	22.2	2	0.77	68.07	350.9	0	0	88.81375615	5.35	82	4.55	44	0.497	7.497761701	166.4503098	7	2	99	2	2
63409	2	69	4	3	2	11009.07263	11500.61595	0.53	5.6	1.66	1	2	2	2	2.9	32.4	2	1.2	106.08	356.9	0	0	53.98623619	6.15	95	5.27	123	1.389	8.672914066	281.0024158	7	2	99	2	2
63410	1	22	4	1	5	16995.64806	16598.64568	0.27	5.3	1.47	2	2	2	2	2.9	23.9	1	0.97	85.75	261.7	0	0	117.2989928	3.65	71	3.94	56	0.632	7.594884387	181.5177369	7	2	100	2	1
63412	2	40	2	1	1	26889.72414	34281.79546	2.53	5.3	0.91	2	2	2	2	2.9	25.7	2	0.57	50.39	124.9	0	0	158.3216426	4.03	88	4.88	398	4.493	9.770641639	251.1054901	7	3	90	2	1
63413	2	61	3	3	4	128294.7184	130390.8434	5	5.3	1.27	1	2	2	2	2.9	31.7	1	0.73	64.53	350.9	0	0	109.2298938	5.04	86	4.77	112	1.264	8.479698987	268.8064579	7	1	93	2	2
63414	2	27	3	2	6	113642.287	118593.4842	2.24	4.8	2.09	2	2	2	1	2.9	26.6	2	0.79	69.84	339	0	0	117.6547705	4.97	75	4.16	68	0.768	7.843848638	208.6463738	7	1	101	2	1
63420	1	62	3	3	3	21963.85441	22169.84561	1.29	5.7	1.34	2	2	2	1	2.9	30.7	1	0.72	63.65	350.9	0	0	110.6167348	4.86	98	5.44	158	1.784	8.954415331	274.9005507	7	2	102	2	1
63422	2	64	1	2	3	12043.86728	12495.99516	0.05	5.4	1.34	1	2	2	2	2.9	40.3	1	0.88	77.79	345	0	0	87.18675426	5.2	89	4.94	101	1.14	8.410609706	338.9475712	7	1	91	2	2
63425	1	51	6	3	1	13567.92312	13997.52576	4.03	5.5	0.91	1	2	2	1	2.9	22	2	0.86	76.02	404.5	0	0	93.75406137	4.5	102	5.66	430	4.855	9.995610841	219.9034385	7	3	91	2	2
63426	1	58	3	1	3	32720.69734	33802.42805	1.19	5.9	1.53	2	2	2	1	2.25	26.9	2	0.98	86.63	220.1	2	0	78.55743136	4.16	107	5.94	75	0.847	8.297169767	223.1938667	7	1	95	2	1
63429	1	21	4	2	5	16386.19068	20296.9704	1.38	5.5	1.45	2	2	2	2	2.9	22.6	2	0.78	68.95	249.8	0	0	152.2835457	3.88	82	4.55	65	0.734	7.887959337	178.267881	7	2	90	2	1
63434	2	23	6	3	5	16844.74045	17849.90441	1.1	5	1.71	2	2	2	1	2.9	30.4	2	0.5	44.2	160.6	2	0	206.0610521	5.12	79	4.39	234	2.642	9.131621787	277.6013023	7	3	91	2	1
63436	2	80	3	1	2	29302.50944	32727.49646	5	5.9	2.12	1	2	2	2	3.077	21.2	1	0.71	62.76	350.9	0	0	106.7477296	5.53	87	4.83	56	0.632	7.798112629	165.3199877	7	2	95	2	2
63438	1	64	4	2	1	6358.062034	6283.458155	5	5.8	1.03	2	2	2	1	2.9	33.7	1	1.26	111.38	380.7	1	0	69.83265029	5.69	115	6.38	207	2.337	9.384503741	316.2577761	7	1	99	2	1
63439	1	51	2	2	1	23431.67778	25582.72205	3.4	5.1	1.27	1	2	2	2	3.31	32.3	1	1.12	99.01	386.6	0	0	69.11999607	5.35	76	4.22	149	1.682	8.641532466	279.1214986	7	2	93	2	1
63440	1	70	3	1	5	54654.89995	58048.62855	1.82	5.6	1.55	2	2	2	1	2.9	27	1	0.91	80.44	309.3	0	0	82.36626633	5.28	113	6.27	191	2.156	9.286514066	250.7358798	7	2	103	2	1
63442	2	51	4	3	3	24719.68093	27438.0417	1.61	5.4	1.32	1	2	1	1	1.784	33.6	2	1.05	92.82	321.2	0	0	66.96615703	3.78	94	5.22	129	1.456	8.709960006	292.6546562	7	1	97	2	1
63445	2	21	1	3	5	41527.74895	47819.24649	0.01	5	1.66	2	2	2	2	2.9	30.3	2	0.65	57.46	303.3	0	0	155.06919	4.97	83	4.61	73	0.824	8.016152868	242.8894319	7	2	97	2	2
63449	1	38	2	1	1	41241.2246	43514.73317	1.12	8.5	0.91	2	2	2	2	2.9	37.7	2	0.86	76.02	380.7	0	0	99.52467449	5.61	268	14.88	427	4.821	10.95462381	412.9893178	7	2	102	1	2
63451	1	28	4	1	5	16088.355	17176.25863	2.53	6	2.51	2	2	2	2	1.733	28.4	1	1.17	103.43	440.2	0	1	89.96655767	4.58	87	4.83	59	0.666	7.850298382	222.948474	7	2	100	2	1
63453	1	48	1	1	1	46745.699	49120.51606	2.53	5.8	1.37	2	1	2	1	3.336	38.5	1	0.71	62.76	392.6	1	0	118.4115165	5.56	93	5.16	159	1.795	8.908356515	342.9717258	7	2	98	2	1
63455	1	30	4	2	1	24134.97174	25042.42256	1.52	5.7	1.16	2	2	2	2	2.9	38.6	1	0.89	78.68	285.5	0	0	121.643522	4.53	77	4.27	61	0.689	7.761532105	299.5951393	7	1	98	2	1
63456	1	80	1	3	2	17609.97619	17569.29245	5	6	1.09	2	2	2	1	3.284	19.6	2	1.47	129.95	327.1	0	0	46.09210866	4.91	82	4.55	104	1.174	8.357962966	163.8160741	7	1	98	2	2
63459	2	80	2	1	2	21933.21859	23583.9944	0.43	4.9	0.85	1	2	2	2	2.9	22.2	1	1.02	90.17	166.5	0	0	70.27262604	3.03	90	5	149	1.682	8.810608796	195.5955153	7	1	93	2	2
63461	2	21	1	2	1	34906.06921	35828.73231	0.03	5.8	1.32	2	2	2	1	2.9	40	2	0.73	64.53	285.5	0	0	135.6291223	4.06	84	4.66	102	1.152	8.362642432	334.5056973	7	1	103	2	1
63463	2	61	3	3	1	117419.7694	119338.2157	5	5	1.78	1	2	2	1	2.741	21.7	1	0.71	62.76	255.8	2	0	112.7882758	4.86	100	5.55	61	0.689	8.02289687	174.0968621	7	2	95	2	1
63465	1	55	4	3	1	16287.78087	16385.89029	4.42	5.4	1.37	2	2	2	1	2.9	36.6	2	1	88.4	374.7	2	0	94.02580115	4.99	85	4.72	103	1.163	8.384233064	306.8629301	7	2	100	2	1
63466	1	49	4	2	5	17602.10116	21123.73887	2.19	4.9	1.68	2	2	2	1	4.112	22.8	2	0.94	83.1	368.8	1	0	103.381141	6.21	105	5.83	77	0.869	8.304618591	189.3453039	7	1	96	2	1
63468	1	55	4	1	3	26135.88516	26052.52386	2.53	5.2	2.09	2	2	2	1	2.9	22.1	1	1.21	106.96	249.8	2	0	75.45929184	6.93	84	4.66	60	0.677	7.832014181	173.0875134	7	2	101	2	1
63472	2	24	3	3	6	137368.9292	138597.1011	1.93	4.9	1.34	2	2	2	1	1.862	24.6	2	0.74	65.42	232	2	0	129.9456548	3.62	85	4.72	86	0.971	8.203851372	201.8147438	7	1	91	2	1
63474	1	74	3	3	1	74761.46883	80588.32562	1.89	8	1.09	2	2	1	2	2.327	31.8	1	1.26	111.38	267.7	0	0	55.94437167	4.4	266	14.77	201	2.269	10.19365404	324.1581984	7	2	91	1	2
63475	1	41	3	3	5	111236.9572	110951.2123	2.75	5.7	1.47	2	2	2	1	2.9	25.4	1	0.86	76.02	410.4	2	0	98.00127209	5.79	117	6.49	172	1.942	9.216521231	234.0996393	7	2	92	2	1
63481	2	48	2	2	1	33737.18107	40665.78394	0.76	5.2	1.68	1	2	2	1	3.517	29.8	2	0.66	58.34	202.2	1	0	128.8226936	5.56	80	4.44	63	0.711	7.832014181	233.3940226	7	2	91	2	2
63484	1	69	3	3	3	95193.42428	96086.20965	2.15	5.3	1.32	2	2	2	1	2.9	24.3	2	0.84	74.26	226	0	0	90.6010826	3.44	80	4.44	73	0.824	7.979338895	193.8979352	7	1	100	2	2
63485	1	42	4	2	5	18668.89517	18966.87551	2.53	6	1.27	2	2	2	2	2.9	31	2	0.83	73.37	416.4	0	0	123.141643	4.19	83	4.61	135	1.524	8.630968206	267.5600144	7	1	96	2	1
63489	1	32	3	3	1	85455.76383	87903.26084	4.89	5.3	0.96	2	2	2	2	2.612	37.8	2	0.88	77.79	422.3	0	1	100.3597566	4.37	98	5.44	153	1.727	8.92225822	337.2613607	7	2	92	2	1
63493	2	65	6	2	1	14388.72923	15167.03583	0.33	5.8	0.98	2	2	2	2	2.9	24.3	2	0.68	60.11	267.7	0	0	117.0311175	6.59	116	6.44	497	5.611	10.26903304	249.5375028	7	1	90	2	2
63496	1	58	3	2	3	124170.6039	125419.7361	2.57	5.8	1.06	2	2	2	2	2.819	26	1	1.05	92.82	404.5	2	0	72.54537247	4.76	88	4.88	169	1.908	8.914088349	231.7662971	7	2	98	1	1
63498	2	70	4	2	2	20131.90478	23186.48849	3.01	9.8	1.22	1	2	2	1	2.9	30.1	1	1.13	99.89	416.4	0	1	57.69486319	5.43	201	11.16	436	4.922	10.68779997	321.7027791	7	2	98	1	1
63499	2	33	2	1	6	38218.66888	37878.48789	1.09	10.9	0.59	2	2	2	2	3.103	43.2	2	0.48	42.43	166.5	0	0	200.7369545	4.63	267	14.82	173	1.953	10.04739307	434.0473807	7	2	102	1	1
63502	1	73	3	1	1	11245.77809	11672.43119	1.59	6.3	1.32	1	2	1	1	3.672	33.5	1	1.2	106.08	255.8	0	0	59.34830913	5.48	109	6.05	103	1.163	8.63292969	289.2031446	7	1	98	1	2
63504	1	54	1	1	1	33162.40601	34847.1524	4.3	6.7	1.22	2	2	2	2	1.888	31.8	1	0.83	73.37	345	2	0	96.54860359	3.85	113	6.27	147	1.66	9.024673225	286.9846086	7	3	92	1	2
63507	2	61	4	1	2	8308.628726	9015.10987	1.31	6.2	1.32	1	2	2	1	2.9	31.7	1	1.13	99.89	345	2	0	59.32941874	9.9	108	6	335	3.782	9.803114578	310.7587321	7	2	95	1	1
63508	2	34	3	3	4	21340.15062	22501.62641	1.19	4.3	1.27	2	2	2	2	2.9	28.4	1	0.73	64.53	243.9	0	0	122.990976	4.78	92	5.11	107	1.208	8.501470231	241.4417546	7	2	95	2	2
63510	2	56	3	3	1	196995.3511	199029.9094	5	5.4	1.6	2	2	2	2	3.879	21.6	1	0.62	54.81	345	2	0	134.1948563	6.1	101	5.61	123	1.389	8.734157692	188.6578061	7	1	91	2	1
63512	1	64	2	1	1	11019.43471	12461.09386	0.81	7.1	1.4	1	2	2	1	2.9	32	1	0.77	68.07	267.7	0	0	101.7122396	7.47	92	5.11	260	2.935	9.389323028	300.4583369	7	3	91	1	1
63514	2	80	4	2	2	13399.37922	14870.16171	1.2	5.2	1.27	2	2	1	1	2.9	32.2	1	0.89	78.68	327.1	0	0	73.96414457	4.65	88	4.88	95	1.073	8.338066526	268.4857421	7	2	90	2	1
63515	2	54	3	3	1	220233.3152	222507.8741	5	5.6	1.6	2	2	2	2	3.931	27.1	2	0.67	59.23	184.4	0	0	123.6151765	6.41	85	4.72	174	1.964	8.908559375	241.4219591	7	1	98	2	1
63516	2	54	2	1	4	22632.80972	22750.83789	0.79	5.4	0.96	1	2	2	2	2.9	25.6	1	0.7	61.88	350.9	2	0	117.5219468	4.55	95	5.27	242	2.732	9.349667437	239.3514864	7	1	103	2	1
63519	1	54	4	3	4	16117.9913	16620.83231	2.78	5.4	1.09	1	2	2	1	1.396	25.5	1	1.03	91.05	339	2	0	91.21170584	2.69	95	5.27	37	0.418	7.471647624	190.5270144	7	1	96	2	1
63523	2	22	7	3	5	128171.5945	135937.9096	3.95	5.4	1.78	2	2	2	2	4.784	21	2	0.74	65.42	309.3	0	0	132.2613161	6.88	89	4.94	55	0.621	7.802822374	163.8592699	7	1	93	2	1
63524	2	70	3	2	1	24072.61607	27614.7975	1.16	7.9	1.22	1	2	2	2	2.9	31.9	2	0.86	76.02	297.4	0	0	87.91681247	3.93	127	7.05	95	1.073	8.704916797	277.6868458	7	1	100	1	1
63528	2	34	4	3	1	43717.12488	44415.60038	1.54	5.8	1.22	1	2	2	1	3.362	49.2	1	0.75	66.3	446.1	0	1	107.2095951	5.07	92	5.11	88	0.994	8.305978211	408.654128	7	2	101	2	1
63529	1	23	3	3	5	31962.32398	33458.58611	1.06	11.9	1.29	2	2	2	1	1.914	19.1	1	0.91	80.44	237.9	2	0	103.2460704	3.49	298	16.54	49	0.553	8.895766604	169.9091421	7	1	100	1	1
63530	2	80	3	2	1	28483.1171	31921.00299	0.39	5.8	1.27	2	2	2	2	2.9	31	1	1.19	105.2	404.5	0	1	58.82061864	6.88	104	5.77	136	1.535	8.863898604	274.7808567	7	1	94	2	1
63531	1	32	1	1	6	54969.4307	54554.55903	2.53	5.7	1.09	2	2	2	1	2.741	28	2	0.83	73.37	517.5	1	1	107.3684008	4.11	88	4.88	48	0.542	7.655390645	214.3509381	7	1	100	2	1
63532	1	54	4	2	4	19752.54648	23704.422	2.53	9.8	0.96	2	2	2	1	1.758	33.9	1	0.84	74.26	232	0	0	115.4107967	3.18	246	13.66	86	0.971	9.266531652	314.135423	7	1	102	1	1
63533	2	32	1	3	6	41791.57979	40949.06949	2.53	5.3	1.19	2	2	2	1	2.9	29.2	2	0.65	57.46	226	2	0	142.3608556	4.32	77	4.27	172	1.942	8.798152718	256.9060594	7	2	102	2	2
63538	2	62	4	3	1	16519.05874	17573.90005	2.53	5.9	1.16	1	2	2	1	2.9	32.9	2	0.93	82.21	249.8	2	0	74.03886256	6.59	92	5.11	212	2.393	9.185227671	302.1939904	7	1	97	2	2
63540	2	57	3	1	3	27944.16935	28022.78331	1.24	6.2	1.5	2	2	2	2	2.9	36	2	0.69	61	267.7	0	0	118.1853382	4.94	85	4.72	207	2.337	9.082222869	326.9600233	7	2	94	2	1
63541	1	70	2	1	1	11755.77673	15354.19906	2.53	5.5	1.32	2	2	2	2	2.922	25.8	1	0.93	82.21	303.3	0	0	80.32557146	4.73	82	4.55	89	1.005	8.202208436	211.6169777	7	3	90	2	1
63544	1	63	2	3	1	9357.880765	9682.593718	2	5.7	1.19	2	2	2	1	2.9	23.8	1	0.86	76.02	309.3	0	0	89.81744659	3.8	112	6.22	148	1.671	9.022563964	214.7370224	7	2	90	2	1
63545	2	56	4	3	1	19319.90875	18964.84636	5	5.5	2.2	2	2	2	2	2.9	25.1	2	0.72	63.65	190.3	0	0	101.554858	5.22	75	4.16	35	0.395	7.179688994	180.2101938	7	1	96	2	2
63546	2	80	3	1	2	30212.09857	35047.75226	1.1	6	1.5	1	2	2	2	2.9	33.3	1	2.76	243.98	458	0	1	22.27930816	5.22	157	8.72	93	1.05	8.895698118	296.2267473	7	2	98	1	2
63551	2	54	3	2	1	109027.9024	130159.0697	3.44	5.1	1.32	2	2	2	2	1.758	28.6	2	0.8	70.72	345	1	0	100.7386834	3.72	88	4.88	114	1.287	8.520388082	243.6830992	7	2	103	2	1
63552	1	50	2	3	1	23431.67778	23884.31716	2	5.3	0.85	2	2	2	1	2.9	31.1	2	0.95	83.98	339	0	0	83.91780145	5.95	97	5.38	320	3.613	9.649884794	300.1114171	7	2	93	2	1
63553	1	76	4	2	3	8155.039267	8917.162886	2.53	6.9	1.27	1	2	2	1	2.9	29.1	1	1.5	132.6	612.6	0	1	55.1475466	4.24	91	5.05	88	0.994	8.29504914	241.38593	7	3	90	1	1
63554	1	61	4	3	1	8895.639271	8965.223759	5	6.6	0.93	2	2	2	2	2.9	33.2	1	1.17	103.43	297.4	0	0	76.81255789	4.19	95	5.27	175	1.976	9.025515685	299.6471207	7	1	96	1	1
63556	1	64	6	3	1	9082.311855	9548.677283	2.64	5.6	1.45	2	2	2	1	2.9	24.7	2	1.01	89.28	380.7	0	0	74.369806	4.94	127	7.05	130	1.468	9.018574356	222.7587866	7	1	96	1	1
63559	1	41	6	3	1	19184.31683	20543.82235	4.77	5.9	0.85	2	2	2	2	2.017	24.9	2	1.14	100.78	315.2	0	0	70.79045885	4.71	96	5.33	366	4.132	9.773834344	243.3684752	7	1	97	2	2
63560	1	40	3	2	1	116464.8748	116165.7005	1.17	5.5	0.98	2	2	2	2	2.508	31.1	2	1.22	107.85	523.4	2	1	65.79011202	4.4	96	5.33	179	2.021	9.058586817	281.72205	7	2	94	2	1
63562	1	22	3	2	5	43892.27607	44574.41704	0	4.8	1.19	2	2	2	1	2.87	20.1	2	0.87	76.91	291.5	0	0	109.7289004	4.47	79	4.39	71	0.802	7.938980549	159.573509	7	1	98	2	1
63566	2	62	4	1	2	14809.99744	16069.28874	0.64	6.2	1.03	1	2	2	1	3.414	38.8	1	0.94	83.1	327.1	0	0	73.13066418	5.02	167	9.27	106	1.197	9.088285726	352.6254862	7	2	101	1	2
63571	1	36	6	1	6	12031.03733	12793.15838	3.99	4.3	1.53	2	2	2	2	2.353	25.4	2	1.02	90.17	261.7	0	0	82.63880774	4.22	96	5.33	59	0.666	7.948738455	201.8979568	7	1	99	2	1
63572	2	28	3	3	5	81857.56986	83650.94759	3.67	4.9	1.32	2	2	2	2	3.129	33.8	2	0.69	61	267.7	2	0	136.5315805	4.94	81	4.5	94	1.061	8.244596756	278.6673704	7	2	92	2	1
63573	2	20	4	3	5	22154.88671	21259.81692	2.31	5	1.5	2	2	2	2	1.681	20	2	0.83	73.37	214.1	2	0	106.2231965	3.47	81	4.5	48	0.542	7.572502985	151.4500597	7	1	96	2	2
63576	1	46	2	3	6	39244.10414	38781.83157	5	5.3	0.88	2	2	2	1	3.336	27.7	1	0.98	86.63	309.3	0	0	82.34236141	6	101	5.61	358	4.042	9.802506323	271.5294251	7	1	90	2	1
63578	2	41	4	1	5	17754.41399	17268.51788	1.11	4.8	1.53	1	2	2	1	2.9	40.8	1	7.33	647.97	297.4	2	0	7.433947063	3.7	73	4.05	57	0.644	7.640363528	311.726832	7	2	99	2	1
63579	1	63	3	2	5	120735.0715	122283.7081	2.41	8.1	1.81	2	2	2	2	1.655	24.3	2	7.46	659.46	279.6	0	0	7.423886272	3.83	152	8.44	73	0.824	8.621192781	209.4949846	7	1	94	1	2
63582	2	57	3	3	1	33821.32443	34164.52925	0.52	5.7	1.97	1	2	2	2	2.9	23.1	2	0.53	46.85	327.1	0	0	160.2437499	5.74	84	4.66	136	1.535	8.650324504	199.822496	7	3	92	2	2
63583	1	80	3	3	1	38321.71768	40488.85787	5	5.6	1.42	2	2	2	2	2.9	28.7	2	0.77	68.07	249.8	0	0	97.20765902	5.17	97	5.38	129	1.456	8.741376202	250.877497	7	1	95	2	1
63584	2	30	4	2	5	33506.46286	33906.16963	0.38	5.5	1.6	2	2	2	2	2.9	29.8	2	0.75	66.3	243.9	0	0	109.9684899	3.98	81	4.5	53	0.598	7.671593888	228.6134979	7	2	96	2	2
63587	1	36	3	2	1	69063.13893	71041.14274	1.45	5.3	0.96	2	2	2	2	2.9	32.4	2	0.9	79.56	392.6	0	0	95.4800824	4.65	101	5.61	387	4.369	9.880398029	320.1248961	7	1	92	2	1
63588	2	80	3	3	1	41229.80624	46206.20573	1.98	5.8	1.86	1	2	2	2	2.9	19.5	1	0.99	87.52	214.1	0	0	72.73572411	4.99	137	7.6	80	0.903	8.60886038	167.8727774	7	1	103	1	1
63589	1	80	6	1	1	12882.86865	13921.03054	2.53	6.8	1.29	2	2	2	2	2.56	24.8	1	1.41	124.64	446.1	0	1	48.36285441	4.47	176	9.77	119	1.344	9.256460308	229.5602156	7	2	92	1	2
63590	1	21	4	3	5	21495.75202	21074.13007	5	5.5	1.11	2	2	2	2	2.9	29.9	2	0.9	79.56	267.7	1	0	129.102394	4.55	100	5.55	336	3.793	9.729134165	290.9011115	7	1	91	2	1
63593	1	77	3	3	1	73144.17992	78844.98634	2.53	4.9	1.32	1	2	2	1	3.077	31.9	2	0.74	65.42	356.9	2	0	102.5621289	4.91	88	4.88	96	1.084	8.348537825	266.3183566	7	2	91	2	1
63596	1	74	1	1	1	15470.98069	17519.37024	3.58	5	0.96	2	2	2	1	2.9	32.4	2	0.66	58.34	196.3	0	0	117.9859539	5.2	82	4.55	404	4.561	9.714986945	314.765577	7	1	91	2	1
63602	1	34	4	2	6	18838.30383	19546.60523	1.05	11.5	1.55	2	2	2	2	3.801	20.5	1	0.91	80.44	273.6	2	0	115.5890466	6.57	260	14.43	226	2.552	10.28806945	210.9054237	7	2	93	1	1
63609	1	66	7	1	1	23761.28038	24066.05999	1.2	5.3	1.06	2	2	2	1	3.103	26.7	2	1.32	116.69	380.7	0	0	54.26606281	4.71	104	5.77	98	1.106	8.536211197	227.916839	7	2	103	2	1
63611	1	80	3	1	1	20944.99039	22567.3585	1.57	5.2	1.01	1	2	2	2	2.9	31.5	1	1.96	173.26	398.5	0	0	33.07099602	3.41	91	5.05	100	1.129	8.422882512	265.3207991	7	2	95	2	2
63614	2	58	3	1	3	32144.8241	32969.27328	0.77	6.2	1.09	2	2	2	1	4.034	28.8	2	0.76	67.18	428.3	0	1	105.3424174	5.72	111	6.16	113	1.276	8.743770839	251.8206002	7	2	97	2	1
63615	2	26	3	3	5	128171.5945	135937.9096	5	4.9	1.78	2	2	2	2	1.655	23.6	2	0.69	61	279.6	0	0	138.6010781	3.93	88	4.88	86	0.971	8.23853693	194.4294716	7	1	93	2	1
63617	1	29	3	3	1	90303.17414	94631.35273	4.59	5.1	0.85	2	2	2	1	2.9	23.2	2	1.05	92.82	291.5	0	0	83.5062159	3.93	88	4.88	78	0.881	8.140898461	188.8688443	7	2	92	2	1
63620	1	61	4	3	1	14113.6319	14272.62317	3.97	6.4	1.53	1	2	2	1	2.9	23.9	1	0.91	80.44	463.9	0	1	102.6561436	4.91	78	4.33	74	0.835	7.967626739	190.4262791	7	1	92	2	1
63621	2	61	3	3	1	129999.0355	129559.2554	4.96	5.2	1.37	2	2	2	2	2.9	23.9	2	0.73	64.53	249.8	0	0	109.2298938	5.61	78	4.33	316	3.568	9.41930386	225.1213622	7	1	98	2	1
63625	2	23	1	3	6	50915.06085	54078.41583	0.4	5.7	1.6	2	2	2	2	2.276	22.5	2	0.56	49.5	232	0	0	180.7999537	4.11	90	5	46	0.519	7.635303886	171.7943374	7	3	92	2	2
63626	2	39	3	3	1	58826.42529	59007.29705	1.6	5.3	1.66	2	2	2	2	2.9	22.3	2	0.74	65.42	196.3	2	0	117.7493528	4.68	110	6.11	63	0.711	8.150467912	181.7554344	7	1	102	2	1
63627	2	80	3	3	1	56180.55064	62747.14376	3.4	6.1	0.93	1	2	2	2	2.9	28.7	1	1.17	103.43	458	0	1	59.98246329	7.32	124	6.88	481	5.43	10.30300166	295.6961475	7	2	98	2	2
63629	2	36	6	3	1	15542.93857	15828.16191	2.16	5.6	1.81	2	2	2	2	2.741	20.1	2	0.66	58.34	279.6	0	0	136.5698837	4.76	82	4.55	34	0.384	7.239932591	145.5226451	7	3	91	2	2
63631	2	32	3	3	1	85610.54667	92292.66907	5	5.2	1.6	2	2	2	2	2.9	24.5	2	0.72	63.65	232	0	0	126.5117613	5.33	77	4.27	64	0.723	7.809541325	191.3337625	7	2	91	2	1
63632	2	80	3	2	1	65891.95518	73297.2707	2.72	5.8	1.5	2	2	2	2	1.94	24.3	1	0.93	82.21	386.6	0	1	78.17744248	3.85	111	6.16	86	0.971	8.470730317	205.8387467	7	1	95	2	2
63633	1	48	4	3	1	13232.135	13189.93065	4.9	10.2	0.96	2	2	2	2	1.526	30.6	1	1.22	107.85	285.5	0	0	76.84037094	2.84	318	17.65	64	0.723	9.227787286	282.3702909	7	2	99	1	1
63638	2	47	3	3	1	125007.6815	127469.0323	3.4	5	0.85	1	2	2	1	2.017	35	2	0.65	57.46	202.2	0	0	131.6740428	3.36	77	4.27	92	1.039	8.172446818	286.0356386	7	1	92	2	1
63639	1	55	4	3	1	16970.44746	16981.18409	1.99	5.9	0.91	2	2	2	1	2.9	30.6	1	1.1	97.24	523.4	0	1	84.23253748	7.53	95	5.27	127	1.434	8.704916797	266.370454	7	1	99	2	1
63642	1	25	4	2	6	20759.11522	21340.68585	0.32	4.5	1.29	2	2	2	1	4.293	28.9	2	1.01	89.28	392.6	1	0	109.0867446	6.39	89	4.94	157	1.773	8.851734995	255.8151413	7	1	93	2	1
63648	2	31	3	3	1	71034.15399	71525.77346	1.55	5	1.45	1	2	2	2	2.224	45.1	2	0.79	69.84	392.6	0	1	114.4010371	4.09	89	4.94	76	0.858	8.126222529	366.4926361	7	1	101	2	2
63652	1	28	4	2	5	16995.64806	19983.26018	2.53	4.9	1.94	2	2	2	2	2.9	18.3	2	1.05	92.82	345	0	0	101.9330777	5.48	157	8.72	36	0.406	7.946617563	145.4231014	7	1	96	1	1
63657	1	30	6	3	1	21280.19963	23174.19943	4.5	5.2	0.98	2	2	2	2	3.543	28.3	2	0.85	75.14	327.1	0	0	105.8358967	5.02	93	5.16	90	1.016	8.339261983	236.0011141	7	1	97	2	1
63659	1	80	3	2	2	36810.07123	39501.59752	5	6	1.09	2	1	2	1	1.94	29.7	1	1.63	144.09	428.3	0	1	40.91158317	3.54	93	5.16	103	1.163	8.474181301	251.6831846	7	1	95	2	1
63661	2	46	3	3	1	30747.09652	32457.84173	0.44	5.3	1.32	2	2	2	1	3.853	26.2	2	0.79	69.84	220.1	0	0	105.5933445	6.08	92	5.11	180	2.032	9.021598247	236.3658741	7	2	91	2	2
63662	1	80	3	3	1	33707.67364	36318.62041	4.3	5	1.19	1	2	2	2	1.448	29.3	2	1.1	97.24	362.8	1	0	64.4085649	3.13	101	5.61	86	0.971	8.376320633	245.4261945	7	2	95	2	1
63664	1	58	7	3	3	18916.7326	18939.14541	5	10.6	1.5	2	2	2	2	4.422	27.3	1	0.79	69.84	291.5	2	0	100.7396651	6.98	298	16.54	212	2.393	10.36053258	282.8425395	7	2	91	1	1
63665	1	56	2	2	5	23431.67778	27795.677	2.91	5.6	1.32	2	2	2	2	4.629	29.6	2	0.96	84.86	422.3	0	1	81.02422325	6.83	102	5.66	188	2.123	9.168267596	271.3807208	7	2	93	1	1
63666	2	79	3	2	2	30880.88757	31700.10106	1.12	5.9	1.71	1	2	2	2	2.9	29.8	2	0.96	84.86	333.1	0	0	75.55770293	4.71	80	4.44	104	1.174	8.333270353	248.3314565	7	1	98	2	1
63673	1	43	3	1	1	126789.5293	126463.8331	0.97	4.8	1.78	2	2	2	1	2.845	32.7	1	0.81	71.6	345	2	0	104.0045263	5.09	100	5.55	87	0.982	8.377931124	273.9583478	7	1	101	2	1
63678	2	22	2	1	5	32537.53236	33640.06383	0.22	4.8	1.42	2	2	2	2	2.9	30.3	2	0.52	45.97	261.7	0	0	198.7276907	6	95	5.27	72	0.813	8.13739583	246.5630937	7	2	90	2	2
63680	1	54	1	1	1	22446.30804	23586.64557	1.04	6.5	1.24	2	2	2	1	2.9	27.8	2	0.9	79.56	499.6	2	1	87.93590946	7.29	90	5	120	1.355	8.594154233	238.9174877	7	2	94	2	1
63683	1	53	3	3	1	29181.41457	29257.58965	0.39	12.8	0.83	1	2	1	1	2.9	30	1	0.96	84.86	243.9	0	0	81.93492193	6.18	268	14.88	538	6.074	11.18569836	335.5709508	7	1	94	1	1
63684	2	54	4	3	3	17364.98028	22918.5535	2.78	5.5	1.5	2	2	2	2	3.879	28.8	2	0.78	68.95	315.2	0	0	93.28062967	5.79	103	5.72	79	0.892	8.31102966	239.3576542	7	2	93	2	2
63685	2	60	2	3	1	12437.05323	13000.37814	0.89	5.4	1.29	2	2	2	2	3.75	26.3	2	0.46	40.66	184.4	0	0	186.7457845	5.69	90	5	126	1.423	8.642944397	227.3094376	7	3	91	2	1
63686	2	60	2	3	1	12237.5782	12748.31917	2.17	5.2	1.16	1	2	2	1	2.9	25.7	2	0.77	68.07	285.5	0	0	103.0535716	6.78	89	4.94	205	2.314	9.118499168	234.3454286	7	2	93	2	1
63689	2	66	3	2	1	93265.41309	97732.11821	5	5.2	1.5	2	2	2	1	3.879	26.4	1	0.65	57.46	255.8	2	0	122.9047354	6.1	94	5.22	130	1.468	8.717682052	230.1468062	7	2	98	2	1
63690	1	29	6	3	1	12971.12139	14034.47335	5	5	1.32	2	2	2	2	4.396	22.2	2	0.88	77.79	190.3	0	0	102.3854519	6.44	86	4.77	131	1.479	8.636397439	191.7280231	7	1	93	2	2
63691	1	21	1	1	6	40899.41213	44211.77316	0.57	5.6	1.76	2	2	2	1	2.9	31.6	2	0.88	77.79	368.8	0	0	109.3187175	4.81	86	4.77	79	0.892	8.130647968	256.9284758	7	1	94	2	1
63692	2	22	4	3	5	30275.27431	30259.77569	0.6	5.4	1.34	2	2	2	2	3.724	24.9	2	0.73	64.53	226	0	0	120.8253854	5.35	80	4.44	44	0.497	7.473069088	186.0794203	7	2	101	2	1
63698	1	42	2	1	5	34128.96705	33628.17707	0.87	5.8	0.96	1	2	2	2	2.9	33.5	2	0.83	73.37	428.3	0	1	101.6020157	3.62	99	5.5	125	1.411	8.730286407	292.4645946	7	2	93	1	2
63699	2	47	4	3	5	18462.75638	18592.0863	1.46	5.3	1.53	2	2	2	2	3.905	24.9	2	0.74	65.42	214.1	2	0	101.9565905	5.74	98	5.44	55	0.621	7.899153483	196.6889217	7	1	99	2	1
63700	1	40	4	2	4	17602.10116	21123.73887	2.19	10.5	1.11	2	2	2	2	3.233	31.9	1	1.21	106.96	315.2	2	0	80.49857138	4.71	67	3.72	63	0.711	7.654680165	244.1842973	7	1	96	1	1
63701	1	55	3	3	1	145790.8614	146040.7765	5	5	0.88	2	2	2	2	3.026	25.7	1	1.2	106.08	416.4	0	0	62.85926011	5.38	86	4.77	302	3.41	9.471627133	243.4208173	7	1	90	2	1
63707	2	63	2	2	3	9048.366564	9718.651548	4.92	5.2	1.76	1	2	2	1	2.9	23.3	2	0.84	74.26	327.1	0	0	92.28978219	5.56	96	5.33	202	2.281	9.179468708	213.8816209	7	2	93	2	1
63708	1	63	6	3	1	13133.86792	13808.27572	1.72	6.2	1.47	2	2	2	1	1.681	30.9	1	0.88	77.79	196.3	0	0	87.46592904	3.52	106	5.88	60	0.677	8.064636476	249.1972671	7	2	102	1	1
63713	1	52	3	3	6	127000.8529	126845.9934	5	4.6	0.91	2	2	2	2	2.9	26.3	2	0.63	55.69	327.1	0	0	133.7366302	6.67	64	3.55	700	7.903	10.01681624	263.4422671	7	2	92	2	1
63714	1	48	3	3	1	87954.4653	88343.63479	4.97	5.8	1.63	2	2	2	2	2.9	36.7	2	1	88.4	362.8	0	0	79.75282536	4.37	111	6.16	225	2.54	9.432483423	346.1721416	7	2	97	2	1
63717	2	50	3	3	3	37070.06223	37637.16646	0.03	5.5	1.66	1	2	2	1	2.9	25.6	1	0.66	58.34	273.6	2	0	127.7595685	4.29	58	3.22	226	2.552	8.787830829	224.9684692	7	1	92	2	1
63718	2	50	2	2	2	30543.82538	35038.3689	0.86	5.4	1.01	2	2	2	1	2.9	27.2	2	0.74	65.42	285.5	0	0	111.9576395	6.15	92	5.11	151	1.705	8.845921233	240.6090575	7	2	91	2	1
63719	1	21	3	2	5	34099.5992	34629.54971	0.74	5.5	1.29	2	2	2	1	2.483	19.3	2	0.67	59.23	297.4	2	0	149.7397865	4.09	104	5.77	56	0.632	7.976595409	153.9482914	7	1	94	2	1
63721	2	22	3	2	5	118761.8138	121363.7087	2.43	4.9	1.32	2	2	2	2	1.81	18.3	2	0.71	62.76	243.9	0	0	138.7311895	3.54	99	5.5	81	0.914	8.296421824	151.8245194	7	1	94	2	1
63723	2	62	1	1	1	14204.12684	15256.34028	1.56	6.4	1.06	1	2	2	2	3.698	32.1	1	1.04	91.94	499.6	2	1	72.36458272	5.74	140	7.77	190	2.145	9.495519314	304.80617	7	3	92	1	2
63729	1	50	3	3	6	160904.29	160708.0901	3.89	5.3	1.22	2	2	2	1	2.9	30.5	2	0.85	75.14	446.1	0	1	95.41083519	6.18	89	4.94	372	4.2	9.714383043	296.2886828	7	1	97	2	1
63732	1	60	2	2	1	5185.036848	5649.75477	0.89	7.3	2.02	2	2	2	1	2.9	25.9	1	1.02	90.17	309.3	2	0	74.49870896	5.43	140	7.77	200	2.258	9.546812609	247.2624466	7	2	90	1	1
63733	2	58	2	3	4	23297.35708	24139.99887	2.6	7.9	0.88	2	2	2	1	2.9	34	1	0.7	61.88	261.7	2	0	115.829459	5.82	277	15.38	598	6.751	11.32446108	385.0316767	7	2	93	1	1
63734	1	43	7	3	3	32980.71796	32895.99729	0.6	6.7	0.98	2	1	2	2	2.9	31.1	1	0.81	71.6	279.6	2	0	104.0045263	5.07	225	12.49	391	4.414	10.69166078	332.5106503	7	1	95	1	1
63736	1	36	4	2	1	30631.47667	31783.18958	1.54	6.4	1.01	2	2	2	1	3.931	36.7	1	1.16	102.54	374.7	2	0	86.34292188	5.61	108	6	118	1.332	8.759668671	321.4798402	7	2	101	2	1
63738	1	46	4	2	5	19260.89285	19199.45957	0.76	5.2	1.58	2	2	2	1	2.9	24.2	2	1.01	89.28	202.2	0	0	96.38600129	5.56	73	4.05	61	0.689	7.708186125	186.5381042	7	2	97	2	1
63739	2	71	4	1	2	12863.40405	17087.60576	0.31	8.1	1.27	2	2	2	1	1.681	20.4	1	0.98	86.63	291.5	0	0	67.80539303	3.34	306	16.99	74	0.835	9.334503015	190.4238615	7	2	90	1	1
63741	1	72	1	2	6	21815.89745	24704.367	1.39	5.2	2.74	2	2	2	1	3.026	25.7	2	0.91	80.44	333.1	0	0	81.89658361	6.23	95	5.27	87	0.982	8.32663783	213.9945922	7	3	92	2	1
63746	1	49	4	2	5	28542.42107	29427.85637	0.73	5.9	1.76	2	2	2	1	2.9	25.3	1	1.31	115.8	279.6	0	0	70.48550069	5.15	81	4.5	70	0.79	7.949797216	201.1298696	7	2	101	2	1
63749	2	43	6	3	1	9145.761989	9194.124252	2.01	5.6	1.55	2	2	2	2	2.9	21	2	0.71	62.76	178.4	0	0	121.0854103	5.25	84	4.66	194	2.19	9.005527777	189.1160833	7	2	92	2	2
63750	2	20	4	3	5	23845.8146	22808.13483	0.27	4.9	2.12	2	2	2	2	1.888	28	2	0.64	56.58	202.2	0	0	143.3850244	4.16	83	4.61	36	0.406	7.309212366	204.6579462	7	1	98	2	1
63753	1	33	1	2	6	34438.92445	34835.65476	0.68	5.6	1.09	2	2	2	2	4.344	26	2	0.84	74.26	398.5	2	0	105.235295	6.13	98	5.44	123	1.389	8.704004653	226.304121	7	1	100	2	2
63754	2	46	3	3	1	99120.11693	102640.159	5	5	1.6	1	2	2	2	2.9	26.7	2	0.7	61.88	220.1	0	0	121.410171	4.5	73	4.05	64	0.723	7.756195344	207.0904157	7	2	98	2	1
63759	1	56	3	3	1	90969.33076	95023.6246	4.86	5	1.14	2	2	2	2	3.051	21.8	2	0.99	87.52	345	0	0	78.19749926	4.81	90	5	115	1.298	8.551594618	186.4247627	7	1	99	2	1
63761	2	21	2	2	1	40149.98256	39975.11173	2.64	5.2	1.24	2	2	2	2	3.155	22	2	0.61	53.92	255.8	2	0	166.8617916	4.73	82	4.55	57	0.644	7.756623335	170.6457134	7	2	103	2	1
63762	1	23	3	3	1	34128.92969	36973.75908	1.15	8.9	1.71	2	2	2	2	1.733	28.3	2	0.66	58.34	208.2	2	0	149.573135	3.8	164	9.1	64	0.723	8.565602331	242.406546	7	1	92	1	1
63765	1	80	3	1	2	24952.42319	27719.90048	4.64	5.3	0.8	1	1	1	1	1.526	23.8	1	1.98	175.03	559.1	0	1	32.68580247	2.84	97	5.38	99	1.118	8.476683648	201.7450708	7	2	98	2	1
63766	2	54	3	3	1	163102.568	164787.0833	5	5.5	1.73	1	2	2	1	2.9	27.4	2	1.07	94.59	208.2	0	0	72.02001973	5.87	103	5.72	446	5.035	10.04190076	275.1480808	7	1	99	2	1
63767	1	66	1	1	6	11019.43471	11290.18198	1.38	5.5	1.19	2	2	2	2	2.9	37.3	1	0.89	78.68	428.3	0	1	85.52135281	5.87	88	4.88	258	2.913	9.337149219	348.2756659	7	3	91	2	1
63768	1	64	2	1	1	8609.250304	9380.869295	2.53	5.1	0.88	2	2	2	1	3.103	25	2	0.98	86.63	321.2	0	0	77.00317327	5.07	91	5.05	208	2.348	9.155250406	228.8812601	7	2	90	2	1
63769	1	44	2	2	1	37883.32886	38044.58956	2.96	5.5	1.27	2	2	2	1	2.9	30.5	1	0.77	68.07	356.9	2	0	109.7505887	5.35	99	5.5	162	1.829	8.989569005	274.1818546	7	1	93	2	1
63771	1	43	3	3	1	32719.76279	34306.48828	2.71	5.8	1.11	1	2	2	2	2.689	39.9	1	1.11	98.12	422.3	2	1	72.30048901	4.73	107	5.94	183	2.066	9.189167807	366.6477955	7	1	101	2	1
63772	1	65	3	3	1	136843.9623	135447.112	5	5.3	1.45	2	2	2	1	2.9	29	2	0.98	86.63	339	1	0	76.76119833	3.57	71	3.94	74	0.835	7.87359779	228.3343359	7	1	95	2	1
63773	1	56	2	3	5	31302.00869	30991.20071	5	5	1.47	2	2	2	2	2.9	33.6	1	1.24	109.62	368.8	0	0	60.30415752	4.91	100	5.55	92	1.039	8.433811582	283.3760692	7	2	91	2	1
63777	2	41	3	1	5	30442.30641	30653.98631	2.53	5.2	1.14	2	2	2	2	3.646	33.5	2	0.51	45.08	226	0	0	179.1046835	5.59	89	4.94	168	1.897	8.919453169	298.8016811	7	1	95	2	2
63781	2	63	2	3	6	10680.06824	11125.80582	4.48	5.7	1.14	2	2	2	2	4.913	30.4	1	0.67	59.23	226	0	0	119.8068349	6.96	95	5.27	174	1.964	9.01978501	274.2014643	7	2	93	2	1
63787	1	30	3	2	1	18404.68136	22792.16692	0.81	5.4	1.16	2	2	2	2	2.922	20	2	0.85	75.14	291.5	2	0	105.8358967	4.37	109	6.05	44	0.497	7.782390336	155.6478067	7	1	95	2	1
63788	2	40	3	2	3	123493.3561	126566.962	0.92	5.3	1.34	2	2	2	1	2.9	18.2	2	0.57	50.39	154.6	0	0	158.3216426	4.86	95	5.27	100	1.129	8.465899897	154.0793781	7	1	102	2	1
63795	1	59	3	3	6	152467.088	152281.176	3.76	5.7	1.16	1	2	2	1	2.9	26.4	1	0.92	81.33	297.4	0	0	84.20617447	6.65	92	5.11	195	2.202	9.101640955	240.2833212	7	1	94	2	1
63796	2	36	7	3	6	18901.43638	19274.92075	5	5.4	1.22	2	2	2	1	2.9	21.4	2	0.76	67.18	232	1	0	116.0512321	6.54	77	4.27	397	4.482	9.634594522	206.1803228	7	3	91	2	1
63799	1	69	6	2	1	10288.33739	12038.90933	1.12	5.8	1.66	1	2	2	2	6.025	27.2	1	1.08	95.47	398.5	0	0	67.79234697	8.17	89	4.94	95	1.073	8.349366081	227.1027574	7	3	91	2	1
63801	2	64	4	3	3	10192.1889	10440.6569	2.3	5.8	2.3	1	1	1	1	2.9	22.9	1	0.92	81.33	481.8	0	1	74.48672611	4.6	127	7.05	34	0.384	7.677400431	175.8124699	7	1	99	1	1
63802	2	48	4	3	3	18462.75638	18043.93586	3.4	6.4	1.34	1	2	2	2	3.388	34.9	2	0.68	60.11	285.5	0	0	111.9276324	4.99	100	5.55	49	0.553	7.803843304	272.3541313	7	1	99	2	2
63804	1	61	4	3	1	5729.786464	5774.606655	4.58	5.9	1.24	1	2	2	1	2.9	41	1	1.15	101.66	333.1	2	0	78.35620689	4.45	91	5.05	71	0.802	8.080392203	331.2960803	7	2	95	2	1
63805	2	53	3	3	1	27769.05639	28050.8453	1.65	7.7	0.96	1	1	2	1	2.9	41.2	1	0.95	83.98	404.5	0	1	82.93101994	4.89	92	5.11	196	2.213	9.106756056	375.1983495	7	1	94	1	1
63806	1	70	3	3	1	38226.0705	39676.32776	2.53	6.4	0.93	2	1	2	1	2.508	30.2	1	1.2	106.08	368.8	2	0	59.85604104	4.27	129	7.16	154	1.739	9.203617826	277.9492584	7	1	99	1	1
63807	2	61	4	2	3	10798.19387	11318.85582	0.67	5.6	1.11	2	2	2	1	2.9	26.5	1	1.19	105.2	315.2	1	0	55.89094129	4.91	91	5.05	176	1.987	8.988196321	238.1872025	7	2	95	2	1
63812	2	47	4	1	6	30932.17505	30085.63494	0.68	5.3	1.6	1	2	2	1	2.9	50	1	0.76	67.18	297.4	0	0	98.866651	5.09	84	4.66	96	1.084	8.30201781	415.1008905	7	2	101	2	1
63817	2	47	4	3	3	19075.86161	18553.80061	5	4.8	2.04	2	2	2	2	2.9	22.6	2	0.71	62.76	261.7	0	0	106.944037	3.88	93	5.16	43	0.485	7.600652428	171.7747449	7	1	96	2	2
63820	2	58	4	3	3	15521.11575	15561.20862	1.08	6	1.58	2	2	2	1	5.379	27	2	0.65	57.46	297.4	0	0	113.4662436	7.81	81	4.5	173	1.953	8.854593569	239.0740264	7	2	100	2	1
63825	1	31	6	3	5	20729.79428	21506.40776	5	5.3	1.03	2	2	2	1	2.9	24.4	2	1	88.4	327.1	0	0	87.15486306	3.98	79	4.39	225	2.54	9.092401074	221.8545862	7	3	91	2	1
63827	2	52	3	2	1	29756.66753	30535.30688	1.19	7.2	1.29	2	2	2	2	2.9	39.9	1	0.79	69.84	392.6	2	1	102.9977426	3.75	135	7.49	80	0.903	8.594154233	342.9067539	7	2	98	1	1
63828	2	64	3	3	1	118611.0647	118209.8095	4.76	5.6	2.25	1	2	2	2	2.534	26.1	1	0.7	61.88	339	0	0	113.5377741	5.12	99	5.5	64	0.723	8.060855753	210.3883352	7	1	91	2	1
63830	2	64	2	1	1	11225.5556	12146.09296	2.62	6.4	1.68	1	2	2	2	2.9	25.6	1	0.9	79.56	303.3	0	0	84.95474841	7.5	102	5.66	151	1.705	8.94910547	229.0971	7	2	93	1	2
63831	2	23	4	1	6	20000.26382	19016.48195	2.53	5.5	1.03	1	2	2	1	2.87	30.4	2	0.68	60.11	345	0	0	129.956659	5.22	94	5.22	266	3.003	9.43364391	286.7827749	7	1	102	2	1
63832	1	46	3	3	1	133542.2129	137914.8976	1.95	5.4	1.09	1	2	2	1	2.9	34.4	2	0.92	81.33	303.3	2	0	88.57008391	6.59	70	3.89	391	4.414	9.524055621	327.6275134	7	3	91	2	1
63834	2	52	4	1	1	15776.84949	18474.07459	2.78	7.1	1.4	2	2	2	2	2.9	50.1	1	0.98	86.63	345	2	0	72.23056362	5.38	177	9.83	151	1.705	9.500282389	475.9641477	7	2	93	1	1
63837	2	70	3	3	2	63504.76275	64182.95787	5	6	1.16	1	2	2	1	2.819	39.7	1	0.76	67.18	499.6	2	1	101.3968028	4.94	102	5.66	191	2.156	9.184099061	364.6087327	7	1	91	2	1
63838	2	78	3	2	2	25812.91354	27430.82294	1.34	5.5	1.37	1	2	2	2	4.241	30.8	2	0.88	77.79	309.3	2	0	83.75482599	6.62	102	5.66	198	2.235	9.220092663	283.978854	7	2	95	2	2
63839	1	75	4	1	1	9257.537917	9400.859081	2.71	6	1.42	2	2	1	1	2.9	32.4	1	1.21	106.96	577	0	1	70.85474097	5.04	91	5.05	111	1.253	8.527242527	276.2826579	7	1	99	2	1
63841	1	27	1	3	1	59682.96335	63721.06052	4.76	4.7	1.14	2	2	2	1	3.026	33.1	2	0.88	77.79	309.3	2	0	103.8814973	4.78	96	5.33	112	1.264	8.589699882	284.3190661	7	2	102	2	1
63847	1	58	3	2	5	152467.088	155918.1725	2.24	5.6	1.78	2	2	2	2	2.9	28.1	2	0.88	77.79	279.6	2	0	88.94656121	5.72	91	5.05	89	1.005	8.306348696	233.4083983	7	3	91	2	1
63848	1	31	4	3	5	16214.13265	16029.9576	4.89	5.7	1.27	2	2	2	2	2.9	28	1	1.23	108.73	297.4	2	0	83.18475581	5.2	86	4.77	97	1.095	8.335911094	233.4055106	7	3	90	2	1
63849	1	34	3	3	1	71279.7076	73321.19508	2.96	5.5	0.8	2	2	2	2	2.121	30.1	2	1.03	91.05	398.5	0	0	82.66728437	3.62	80	4.44	133	1.502	8.579228582	258.2347803	7	1	103	2	1
63850	2	49	3	3	3	140084.6217	140222.1785	4.76	5.6	1.5	2	2	2	2	2.9	28.9	2	0.66	58.34	237.9	0	0	128.2846055	5.04	81	4.5	111	1.253	8.410832175	243.0730499	7	1	102	2	1
63852	1	50	3	3	1	158509.0053	161135.9538	5	5.4	1.68	2	2	2	1	2.9	32	2	0.95	83.98	356.9	0	0	83.91780145	4.34	84	4.66	88	0.994	8.215006433	262.8802058	7	1	100	2	1
63853	2	36	3	3	1	77299.25533	77536.92492	5	5.1	1.84	2	2	1	2	3.595	18.5	2	0.8	70.72	255.8	0	0	109.3812283	5.74	86	4.77	55	0.621	7.768533301	143.7178661	7	2	92	2	1
63856	2	20	4	3	5	23845.8146	22808.13483	0.13	5.3	1.73	2	2	2	2	4.086	18.7	2	0.7	61.88	202.2	0	0	129.2981606	6.15	82	4.55	59	0.666	7.791109511	145.6937478	7	1	98	2	1
63859	1	55	4	2	1	17648.75892	17930.45653	0.44	5.3	1.24	2	2	2	1	2.353	33.5	2	1.19	105.2	434.2	0	1	76.92470671	4.16	84	4.66	109	1.231	8.429017501	282.3720863	7	2	99	2	1
63860	2	50	7	2	1	120670.2578	123358.6202	3.14	5.7	1.58	2	2	2	2	4.008	27.3	2	0.68	60.11	309.3	2	0	123.4331614	6	112	6.22	75	0.847	8.342839804	227.7595267	7	3	90	2	1
63861	1	63	3	3	1	138075.8794	141933.3395	5	5.3	1.97	2	2	2	2	2.9	20	2	1.13	99.89	297.4	0	0	65.54195529	5.79	56	3.11	148	1.671	8.329416784	166.5883357	7	2	91	2	1
63862	1	80	3	2	6	43004.28323	49692.2104	2.53	6.5	1.19	1	2	2	1	2.9	28.4	1	1.26	111.38	404.5	0	0	55.06595459	4.63	142	7.88	526	5.939	10.52798109	298.9946629	7	1	97	1	1
63867	2	35	3	3	5	28930.83238	30957.61967	1.05	5.4	1.97	1	2	2	1	2.9	26.3	2	0.64	56.58	196.3	2	0	142.3182339	4.14	92	5.11	55	0.621	7.835974582	206.0861315	7	1	92	2	1
63868	1	69	3	3	3	131445.9869	130104.2371	5	5.7	1.47	2	2	2	2	2.9	25.8	1	1.42	125.53	452	0	1	49.4323132	5.04	87	4.83	290	3.274	9.442641861	243.62016	7	1	95	2	1
63871	2	45	4	3	1	18490.47985	18604.84968	2.37	5.4	1.47	2	2	2	2	2.922	33.6	2	0.66	58.34	243.9	0	0	117.3785477	4.81	92	5.11	81	0.914	8.223090551	276.2958425	7	2	100	2	1
63873	1	80	4	1	2	8763.51401	9280.560292	1.29	5.6	1.42	2	2	2	1	2.9	18.1	1	1.45	128.18	339	1	0	56.7537714	6.05	118	6.55	116	1.31	8.831127635	159.8434102	7	2	100	2	1
63875	2	64	4	1	2	10266.89669	11139.88899	1.25	5.5	1.66	1	2	2	2	2.9	41.6	1	1.01	89.28	475.8	0	1	66.88106402	4.84	80	4.44	74	0.835	7.992944547	332.5064932	7	1	96	2	1
63877	2	20	4	3	5	30275.27431	29672.50443	0.32	4.9	1.86	2	2	2	2	2.534	17.7	2	0.66	58.34	226	0	0	138.3826946	4.55	77	4.27	28	0.316	6.982862751	123.5966707	7	2	101	2	1
63879	1	76	3	3	2	38226.0705	39676.32776	3.31	7.2	1.19	2	1	2	1	2.25	23.6	1	1.8	159.12	374.7	0	0	36.8679015	3.96	149	8.27	101	1.14	8.925919642	210.6517036	7	1	99	1	1
63881	2	25	3	3	5	50197.83865	52206.2282	2.75	5.1	1.86	2	2	2	2	2.9	21.2	2	0.58	51.27	232	0	0	170.7105346	6.05	76	4.22	55	0.621	7.644919345	162.0722901	7	1	93	2	1
63882	1	43	6	3	1	15271.23817	15754.77307	5	5.5	1.32	2	2	2	2	2.9	23.1	1	0.75	66.3	362.8	0	0	113.6640834	7.03	101	5.61	262	2.958	9.49031784	219.2263421	7	3	91	2	1
63887	2	64	3	2	2	94637.01944	107051.9323	3.13	8.4	1.14	2	2	2	1	1.5	40.1	1	0.78	68.95	279.6	2	0	100.208911	4.55	228	12.66	391	4.414	10.70490601	429.2667309	7	1	94	1	1
63888	1	25	4	2	1	20948.00518	20851.73445	0.59	5.8	0.75	2	2	2	2	2.9	37.3	2	1.04	91.94	547.2	2	1	105.4635469	5.46	112	6.22	177	1.998	9.201501423	343.2160031	7	2	98	2	2
63889	1	48	3	2	5	28813.03804	29425.40968	0.36	5.6	1.4	2	2	2	2	2.9	27.5	2	0.97	85.75	368.8	0	0	82.60598158	5.95	90	5	110	1.242	8.507142856	233.9464285	7	1	94	2	1
63890	2	60	2	1	4	9716.805546	10308.45195	0.68	5.6	1.27	1	2	1	1	2.198	38.7	1	0.74	65.42	220.1	0	0	107.8896888	3.7	91	5.05	48	0.542	7.688913337	297.5609461	7	2	90	2	2
63891	2	55	4	3	5	18441.73108	18102.80788	4.13	5.8	1.97	1	2	2	1	2.9	26.1	2	0.69	61	202.2	2	0	107.0579929	5.15	87	4.83	37	0.418	7.383678851	192.714018	7	1	96	2	1
63895	1	37	4	3	1	18094.85838	18452.25242	5	6	1.22	2	2	2	1	2.9	24.9	2	1.06	93.7	309.3	0	0	95.27802585	5.02	106	5.88	107	1.208	8.643120748	215.2137066	7	1	96	2	1
63898	2	51	1	1	1	24870.51399	25000.21161	0.63	5.6	1.22	2	2	2	2	2.9	38	2	0.78	68.95	243.9	0	0	104.9359096	4.97	87	4.83	125	1.411	8.601074675	326.8408377	7	2	98	2	2
63902	1	68	3	3	1	143397.644	144742.5197	4.76	6.3	1.42	2	2	2	1	2.9	29.6	1	1.05	92.82	535.3	1	1	70.24028876	4.19	103	5.72	108	1.219	8.623713035	255.2619058	7	2	98	2	1
63907	1	60	4	3	6	11492.78113	11582.68128	5	5.6	1.01	2	2	2	1	2.9	33.6	2	1.4	123.76	458	0	1	62.65333764	5.95	102	5.66	198	2.235	9.220092663	309.7951135	7	1	100	2	1
63908	1	55	1	1	1	22446.30804	22116.94307	1.33	5.7	1.06	2	2	2	1	2.9	31.9	1	1.02	90.17	469.9	2	1	75.82629297	6.78	188	10.44	416	4.697	10.57398004	337.3099634	7	2	94	1	1
63909	2	62	3	3	1	43972.04458	44690.47559	0.95	6.5	1.55	1	2	2	2	2.793	32.2	1	0.72	63.65	309.3	2	0	110.6167348	4.97	130	7.22	119	1.344	8.953510763	288.3030466	7	2	96	1	2
63911	2	67	4	3	3	10083.55925	10533.77938	4.92	6.5	1.14	1	2	2	1	2.9	32.5	1	0.86	76.02	214.1	1	0	79.77010728	5.33	98	5.44	116	1.31	8.645410489	280.9758409	7	1	96	2	2
63912	1	28	6	3	5	11477.00145	11789.46785	1.88	5.4	1.11	2	2	2	2	2.9	24.5	2	1.15	101.66	297.4	0	0	75.72157882	5.28	81	4.5	296	3.342	9.391661428	230.095705	7	2	100	2	1
63915	2	40	3	3	1	20048.68063	20209.07641	1.13	8.6	0.91	2	2	2	1	1.888	36.7	2	0.69	61	350.9	2	0	126.9954086	4.11	158	8.77	259	2.924	9.926275914	364.294326	7	2	95	1	1
63916	1	34	3	1	1	19788.74829	21708.16086	0.59	12.6	0.88	2	2	2	1	3.698	38.4	2	0.65	57.46	339	0	0	140.619586	5.12	304	16.88	100	1.129	9.629050707	369.7555471	7	1	94	1	2
63917	1	71	2	3	1	14055.86675	14300.89237	1.32	6.8	0.85	1	2	2	1	2.9	32.7	1	1.37	121.11	345	0	0	51.22206341	5.4	173	9.6	390	4.403	10.42629115	340.9397207	7	2	93	1	1
63918	1	49	3	3	1	152858.5098	157853.9444	2.53	5.3	1.19	1	2	2	1	2.9	29.4	2	1.53	135.25	565.1	0	1	48.61769147	5.2	89	4.94	65	0.734	7.969876459	234.3143679	7	1	95	2	1
63923	2	52	4	3	1	13728.30895	13391.81623	5	5	2.17	1	2	2	1	2.457	30	2	0.57	50.39	232	0	0	134.9945736	5.02	86	4.77	70	0.79	8.009695358	240.2908607	7	2	90	2	1
63924	2	29	4	2	4	18730.67851	18151.50119	0.57	5.6	0.83	2	2	2	1	2.741	41.9	2	0.94	83.1	285.5	2	0	85.3273459	4.63	84	4.66	210	2.371	9.084777149	380.6521625	7	2	96	2	1
63926	1	34	4	3	1	21317.28317	21013.42242	0.67	5.8	1.01	2	2	2	1	2.9	29.3	1	1.3	114.92	404.5	0	0	76.58783973	5.56	95	5.27	379	4.279	9.798265916	287.0891913	7	2	96	2	1
63927	1	37	1	1	1	34997.80045	34733.66098	0.46	5.5	1.63	2	2	2	2	2.9	27	2	0.75	66.3	291.5	2	0	117.1851016	4.68	79	4.39	110	1.242	8.376781038	226.173088	7	2	96	2	1
64734	2	68	4	3	1	12331.4193	12882.00399	1.32	6	1.47	2	2	2	1	3.491	27.8	1	0.72	63.65	232	0	0	97.63006167	5.69	117	6.49	134	1.513	8.966866554	249.2788902	7	2	95	2	1
64739	2	21	4	3	5	25026.6642	25574.31972	5	5.2	1.63	2	2	2	2	3.776	30.2	2	1.05	92.82	232	0	0	80.18287164	5.72	97	5.38	59	0.666	7.959101242	240.3648575	7	1	97	2	1
64740	1	45	6	2	1	16903.37231	16842.3077	1.78	7.1	1.27	2	2	2	1	2.9	25.1	2	0.54	47.74	345	0	0	164.5331868	5.17	180	9.99	295	3.331	10.18678503	255.6883042	7	1	97	1	1
64741	2	44	4	3	5	25189.04234	25070.25572	5	5.9	1.27	2	2	2	2	2.9	67.3	1	0.81	71.6	309.3	0	0	93.09620308	5.84	99	5.5	123	1.389	8.714157025	586.4627678	7	1	100	2	2
64742	1	56	4	2	3	16287.78087	16419.18061	1.74	6.8	0.98	2	2	2	2	2.56	38	2	1.26	111.38	339	0	0	71.75148436	3.93	115	6.38	76	0.858	8.382518288	318.5356949	7	2	100	1	1
64746	1	29	4	3	5	18523.95632	18232.77953	4.34	5.3	1.11	2	2	2	1	2.146	30.2	2	0.88	77.79	333.1	2	0	124.0911677	3.9	90	5	129	1.456	8.666474894	261.7275418	7	2	99	2	1
64752	2	62	1	3	1	16352.91583	17093.60615	2.97	5.5	1.24	1	2	2	1	2.9	33.5	1	1.58	139.67	374.7	0	1	44.66139225	3.83	91	5.05	182	2.055	9.021719013	302.2275869	7	3	92	2	1
64753	2	68	2	1	4	9716.805546	12994.25217	2.53	5.4	1.55	1	2	2	2	2.9	34.6	1	0.54	47.74	249.8	0	0	151.3060663	5.56	88	4.88	63	0.711	7.92732436	274.2854229	7	2	90	2	2
64754	1	36	7	3	6	14204.26251	14001.79216	0.6	6.2	1.37	2	2	2	1	2.9	29.1	2	1.03	91.05	327.1	2	0	81.71362623	5.92	98	5.44	272	3.071	9.497622364	276.3808108	7	1	99	2	1
64756	1	72	2	2	1	13654.27056	14323.6067	3.04	5	1.03	2	1	2	2	1.371	28	1	1.36	120.22	434.2	0	1	51.5104865	3.54	99	5.5	232	2.619	9.348710041	261.7638812	7	2	93	2	1
64758	1	33	6	3	1	20071.70558	20986.55288	5	4.5	0.93	2	2	2	2	2.9	23.5	2	0.88	77.79	279.6	0	0	99.73479865	5.59	93	5.16	292	3.297	9.516206115	223.6308437	7	3	91	2	1
64764	1	36	7	1	1	24555.03641	24478.36984	3.4	5.3	0.88	2	2	2	1	2.9	30	1	1.05	92.82	404.5	2	0	79.92013152	6.23	98	5.44	455	5.137	10.01211772	300.3635315	7	2	94	2	1
64765	1	32	3	1	1	78529.57782	80778.70531	1.55	5.4	1.5	2	2	2	2	3.62	33.7	2	0.98	86.63	386.6	2	0	88.63754354	5.56	80	4.44	82	0.926	8.095598701	272.8216762	7	1	101	2	1
64768	1	27	3	1	1	34099.5992	38616.55687	1.21	5.6	1.01	2	2	2	1	2.224	23.4	2	0.92	81.33	374.7	2	0	98.68702382	3.57	85	4.72	58	0.655	7.809947086	182.7527618	7	1	94	2	1
64769	1	51	4	2	5	19093.00428	19397.75397	0.19	6.4	1.03	2	2	2	2	3.776	26	2	1.32	116.69	398.5	0	0	69.30452737	5.3	106	5.88	115	1.298	8.715224042	226.5958251	7	2	99	2	2
64771	1	64	1	2	3	11937.57081	12505.35568	0.24	5.6	0.91	2	1	2	1	1.707	26.3	2	0.71	62.76	345	2	0	111.6943949	3.1	93	5.16	86	0.971	8.293799609	218.1269297	7	2	96	2	1
64777	2	52	4	3	1	15790.7028	16017.47338	5	5.8	2.2	2	2	2	2	2.9	30.1	1	0.78	68.95	321.2	1	0	93.99802388	4.34	80	4.44	41	0.463	7.402451521	222.8137908	7	2	90	2	2
64779	2	30	4	1	5	26465.93062	27659.05495	1.79	5.3	1.24	2	2	2	1	2.586	48.4	2	0.81	71.6	202.2	2	0	100.6229967	4.24	97	5.38	74	0.835	8.185628891	396.1844383	7	2	100	2	1
64784	1	21	4	1	6	20135.92021	21074.9786	0.76	5	1.71	1	2	2	1	2.9	26.2	2	1.19	105.2	321.2	0	0	93.52957443	4.42	102	5.66	61	0.689	8.042699497	210.7187268	7	2	97	2	1
64786	2	46	3	3	1	113128.9644	115356.428	4.95	5.9	1.06	1	2	2	1	2.9	37.1	2	0.97	85.75	333.1	0	0	83.32275623	4.68	107	5.94	253	2.856	9.513071143	352.9349394	7	1	94	2	2
64789	1	67	4	3	1	7736.56115	7645.782314	5	5	1.34	2	2	2	1	4.319	30.9	2	0.88	77.79	416.4	0	0	104.6922371	6.15	125	6.94	88	0.994	8.612503371	266.1263542	7	1	99	2	1
64792	2	40	1	3	1	35815.7774	37277.17285	3.9	5.3	2.04	2	2	2	2	2.9	24.4	2	0.67	59.23	261.7	0	0	131.3800879	7.03	90	5	75	0.847	8.124150603	198.2292747	7	1	91	2	1
64799	1	28	1	1	1	38502.34408	41392.59287	2.53	5.5	0.98	2	2	2	2	2.9	29.6	2	1.03	91.05	368.8	0	0	85.99056669	4.97	91	5.05	359	4.053	9.701034714	287.1506275	7	1	100	2	1
64800	2	52	4	2	5	12449.93201	12483.65832	3.67	5	1.16	2	2	2	2	2.9	22.7	2	0.66	58.34	273.6	0	0	113.9835538	4.37	76	4.22	116	1.31	8.391176351	190.4797032	7	3	90	2	2
64801	2	50	3	2	1	29167.11913	32047.91727	1.52	5.9	0.91	2	2	2	1	2.9	41.6	2	1	88.4	404.5	2	1	79.09465532	4.5	124	6.88	291	3.285	9.800457652	407.6990383	7	1	101	2	1
64802	1	42	4	2	5	24874.12129	25386.96888	4.78	5.4	1.94	2	2	2	2	2.741	21.9	2	1.18	104.31	309.3	2	0	82.0482318	4.91	86	4.77	38	0.429	7.398786275	162.0334194	7	1	102	2	1
64805	1	38	4	1	5	19008.0832	19380.21055	0.73	6.1	1.53	2	2	2	2	4.267	48	1	0.91	80.44	422.3	2	1	113.0084275	6.26	109	6.05	88	0.994	8.475537516	406.8258008	7	2	101	2	2
64806	1	80	3	3	1	40157.00756	43267.51023	3.4	5.5	1.09	1	1	2	1	2.9	29.3	1	1.75	154.7	410.4	0	0	37.691626	5.95	165	9.16	218	2.461	9.797293356	287.0606953	7	2	98	1	1
64807	2	35	3	3	1	66503.04312	67175.23605	3.25	5.5	1.5	2	2	2	2	3.258	26.7	2	0.62	54.81	339	0	0	147.6291863	5.15	85	4.72	74	0.835	8.053569169	215.0302968	7	2	98	2	1
64808	1	44	6	3	1	16651.74205	16721.38019	5	5.1	1.14	2	2	2	2	2.9	24	2	0.79	69.84	321.2	0	0	106.5505	4.81	94	5.22	169	1.908	8.980046317	215.5211116	7	1	100	2	2
64813	2	55	4	3	3	19944.1193	19741.2882	0.52	5.2	1.24	1	2	2	1	2.9	28.9	1	1	88.4	440.2	1	1	69.76714446	6.18	80	4.44	182	2.055	8.892886141	257.0044095	7	2	98	2	1
64816	1	21	7	2	5	21763.20903	22385.50454	0	5.1	1.11	2	2	2	1	3	22.1	2	0.79	69.84	339	0	0	123.8128922	4.65	89	4.94	105	1.185	8.449449539	186.7328348	7	2	92	2	1
64821	1	62	4	2	4	11281.44761	11722.68723	4.59	15.2	1.24	2	2	2	2	3.776	36.4	2	0.88	77.79	362.8	0	0	106.3535894	5.77	215	11.93	135	1.524	9.582765626	348.8126688	7	2	92	1	1
64822	1	53	3	2	6	29181.41457	30161.3907	0.63	5.5	0.96	2	2	2	1	2.9	19.2	2	0.87	76.91	232	0	0	91.79199939	5.07	86	4.77	133	1.502	8.651549244	166.1097455	7	1	94	2	1
64823	2	43	4	3	6	23799.13698	23147.81117	4.44	5.5	2.04	2	2	2	2	2.9	29.9	1	0.81	71.6	285.5	1	0	93.53168654	5.95	88	4.88	125	1.411	8.612503371	257.5138508	7	1	92	2	1
64824	1	62	3	3	3	33364.85288	34296.97506	0.76	11	0.67	1	2	2	1	3.155	32.7	2	0.64	56.58	267.7	0	0	126.7216578	5.38	324	17.99	304	3.432	10.80462404	353.311206	7	1	97	1	1
64825	2	52	3	3	1	150482.7421	150600.1217	5	6	1.6	1	2	2	1	2.9	25.5	1	0.74	65.42	279.6	0	0	111.0697937	6.28	123	6.83	99	1.118	8.714157025	222.2110041	7	2	98	2	1
64828	2	58	1	1	1	35505.35257	36934.11174	1.39	5.5	2.02	1	2	2	2	3.957	26.5	1	0.66	58.34	190.3	2	0	123.9676774	6.54	87	4.83	110	1.242	8.473241304	224.5408946	7	3	92	2	2
64831	1	24	7	3	5	10559.04729	11105.57411	2.2	5	1.6	2	2	2	1	3.724	26.8	2	0.93	82.21	291.5	0	0	99.82190277	5.69	102	5.66	66	0.745	8.121480375	217.655674	7	2	94	2	1
64832	1	32	1	2	6	40003.01326	41663.41352	2.1	5.9	1.55	2	2	2	2	4.37	30.5	2	0.82	72.49	345	0	0	108.8808286	6.65	91	5.05	138	1.558	8.744966011	266.7214633	7	1	91	2	1
64833	2	37	1	3	1	42456.72357	44069.75885	0.87	5.7	1.68	2	2	2	2	3.827	37.2	2	0.47	41.55	148.7	0	0	200.9519249	6.03	86	4.77	95	1.073	8.315077007	309.3208647	7	1	92	2	1
64839	1	37	1	3	1	39040.67846	39017.69292	3.25	5.6	0.96	2	2	2	2	3.284	32	2	0.95	83.98	345	0	0	89.20723083	5.28	121	6.72	202	2.281	9.410911062	301.149154	7	2	98	2	1
64843	2	50	4	1	1	12764.59408	12653.78113	0.96	5.6	1.22	2	2	2	1	4.293	35.2	2	0.64	56.58	255.8	0	0	119.0479642	6.05	97	5.38	104	1.174	8.525954697	300.1136053	7	2	90	2	2
64848	1	69	4	1	5	9535.353518	9981.414158	1.02	5.1	1.94	1	2	2	1	2.9	22.2	1	0.8	70.72	339	1	0	116.1685204	5.07	80	4.44	98	1.106	8.273846933	183.6794019	7	2	97	2	1
64854	2	69	2	1	1	10561.74516	14124.18714	1.73	9.5	1.22	2	2	2	1	2.483	29.4	2	0.91	80.44	434.2	1	1	82.60720279	4.58	165	9.16	184	2.077	9.627734051	283.0553811	7	2	90	1	1
64857	2	54	3	3	3	189736.9553	189051.8935	1.34	8.1	1.03	1	2	2	2	3.336	47.7	1	0.86	76.02	523.4	2	1	92.67250505	5.2	87	4.83	162	1.829	8.860357273	422.6390419	7	1	98	1	1
64858	2	65	3	1	3	36148.01469	38158.74424	0.66	6.1	1.24	2	2	2	1	2.9	22.8	1	0.54	47.74	243.9	0	0	152.6983128	8.33	132	7.33	407	4.595	10.19846793	232.5250687	7	1	101	1	2
64859	2	46	3	2	1	133853.8005	138128.4462	2.43	5.1	1.45	1	2	2	1	3.698	26.5	2	0.66	58.34	255.8	1	0	129.9404921	5.74	88	4.88	111	1.253	8.493719835	225.0835756	7	1	94	2	1
64860	1	50	3	1	1	23605.36726	23717.23385	1.89	5.7	0.93	2	2	2	1	2.9	23.9	2	0.94	83.1	255.8	2	0	84.94886776	6.96	94	5.22	296	3.342	9.540507056	228.0181186	7	2	97	2	1
64862	1	34	3	3	1	22188.83674	22911.85477	0.92	5.2	0.96	1	2	2	1	2.9	25.7	2	1.23	108.73	392.6	2	0	67.35926349	5.87	103	5.72	211	2.382	9.293439941	238.8414065	7	1	95	2	1
64866	2	25	4	1	5	17794.14458	16918.87829	0.4	5.4	1.58	2	2	2	1	2.56	25.3	2	0.6	53.04	267.7	0	0	147.6305403	4.5	95	5.27	66	0.745	8.050384453	203.6747267	7	2	96	2	2
64867	1	78	3	1	2	12856.85252	14031.2013	1.24	5.2	1.37	2	2	2	1	2.9	33.7	2	1.46	129.06	654.3	0	1	46.69599661	5.95	110	6.11	222	2.506	9.410010567	317.1173561	7	2	98	1	1
64871	2	49	3	3	1	141912.9822	152670.4718	3.36	5.4	1.4	1	2	2	2	3.233	23.1	2	0.63	55.69	208.2	0	0	135.3596586	5.02	99	5.5	65	0.734	8.076359939	186.5639146	7	1	97	2	1
64873	2	41	3	3	1	111065.718	115110.7646	5	4.8	1.58	2	2	2	2	2.586	23.5	2	0.9	79.56	345	0	0	92.99231724	4.55	79	4.39	75	0.847	7.993788785	187.8540365	7	2	91	2	1
64875	2	34	3	3	1	99606.07429	100835.7708	5	4.9	1.73	2	2	2	2	2.9	21.5	2	0.69	61	226	0	0	131.2550367	4.76	99	5.5	71	0.802	8.164652547	175.5400298	7	1	93	2	1
64876	1	47	3	3	3	28680.66061	28606.9859	1.33	5.1	1.86	2	2	2	2	2.327	23.7	2	0.84	74.26	279.6	2	0	97.94536464	4.5	94	5.22	47	0.531	7.700295203	182.4969963	7	3	91	2	1
64877	1	46	4	2	5	19260.89285	19199.45957	0.09	6	1.01	2	2	2	2	4.215	32.5	2	1.02	90.17	374.7	2	0	95.29634203	5.92	106	5.88	133	1.502	8.860641042	287.9708339	7	2	97	2	1
64880	1	60	3	2	1	153565.0506	157855.2355	5	5.4	1.78	2	2	2	1	2.9	21.8	2	0.97	85.75	422.3	0	1	78.94756937	5.9	100	5.55	185	2.089	9.132378831	199.0858585	7	1	97	2	1
64881	1	33	6	3	1	15014.01533	15213.15271	0.91	6.1	0.96	2	1	2	1	2.9	33.4	2	1.21	106.96	481.8	2	1	69.06299395	5.28	65	3.61	234	2.642	8.936561205	298.4811442	7	3	92	2	2
64882	1	65	3	3	1	160284.8274	161788.0819	5	5.3	1.91	2	2	2	2	3.543	27.6	2	1.12	99.01	285.5	0	0	65.79896148	5.9	93	5.16	85	0.96	8.282103569	228.5860585	7	2	102	2	1
64886	2	59	2	1	1	23476.41109	23902.15252	0.81	10.1	1.11	1	2	2	2	2.9	38.1	1	0.71	62.76	220.1	0	0	113.5541357	5.07	215	11.93	209	2.36	10.0198251	381.7553363	7	3	91	1	1
64889	2	51	3	1	1	20933.43123	22068.78749	1.19	5.9	0.85	2	2	1	1	2.9	30.9	1	0.87	76.91	356.9	0	0	92.51157725	5.9	86	4.77	219	2.473	9.150271846	282.7434	7	2	95	2	1
64892	1	21	4	3	5	16995.64806	17171.2502	1.08	6	1.47	2	2	2	2	2.121	25.1	2	0.99	87.52	297.4	0	0	115.6557255	3.85	82	4.55	45	0.508	7.520234556	188.7578874	7	2	100	2	1
64893	2	23	3	3	5	76027.40936	76707.14623	3.44	5.2	1.5	2	2	2	2	2.741	18.9	2	0.81	71.6	178.4	2	0	118.0906699	4.63	84	4.66	64	0.723	7.896552702	149.2448461	7	2	103	2	1
64895	1	67	4	3	1	7323.703412	7380.991723	3.58	4.4	1.34	1	2	2	1	2.9	28	1	0.89	78.68	356.9	0	0	103.3359451	4.63	79	4.39	76	0.858	8.007034012	224.1969523	7	2	100	2	1
64897	1	42	6	1	6	12254.76358	14641.80472	0.81	5.3	1.63	2	2	2	2	3.207	20.2	2	0.82	72.49	291.5	1	0	103.0332163	4.99	87	4.83	28	0.316	7.104965448	143.5203021	7	2	90	2	1
64898	1	45	4	2	1	17036.36313	16982.02507	0.48	5.7	0.93	2	2	2	1	1.914	22.8	1	0.97	85.75	273.6	0	0	101.4387635	3.28	95	5.27	81	0.914	8.255178866	188.2180781	7	1	99	2	1
64900	1	25	3	3	5	42894.72434	43561.36211	0.93	4.9	1.29	2	2	2	2	2.9	26.5	2	0.91	80.44	345	2	0	101.5131864	3.85	78	4.33	53	0.598	7.63385356	202.2971193	7	1	98	2	1
64902	1	31	3	3	5	20891.98083	21490.33791	0.83	5.5	1.27	2	2	2	1	2.9	30.6	2	0.9	79.56	303.3	0	0	98.422812	4.16	94	5.22	72	0.813	8.126813721	248.6804999	7	2	97	2	1
64903	1	35	3	2	6	22188.83674	23530.13028	1.84	5.4	1.09	2	2	2	1	2.9	25.7	2	0.92	81.33	410.4	0	0	93.62268303	4.81	89	4.94	100	1.129	8.400659375	215.8969459	7	1	95	2	1
64906	1	80	7	2	1	13312.08042	14392.21171	3.22	6.2	0.96	2	2	2	1	2.9	26.3	1	1.8	159.12	339	0	0	36.48600476	4.34	79	4.39	130	1.468	8.543835122	224.7028637	7	1	102	1	2
64908	2	60	1	3	3	13057.17894	13648.59188	2.94	5.7	1.5	2	2	2	2	2.457	27	2	0.52	45.97	214.1	0	0	162.1083877	4.42	106	5.88	86	0.971	8.42463921	227.4652587	7	1	102	2	1
64909	1	74	4	1	1	12468.85995	13204.5212	1.33	5.2	0.8	1	2	2	1	2.9	28.8	1	1.25	110.5	481.8	2	1	68.43093507	3.15	80	4.44	159	1.795	8.757783656	252.2241693	7	2	96	2	1
64914	1	31	6	3	5	17165.91562	17929.20399	3.67	5.1	1.19	2	2	2	2	2.017	18.9	2	0.83	73.37	261.7	0	0	108.0626233	3.9	85	4.72	142	1.603	8.705331134	164.5307584	7	2	96	2	1
64916	1	31	3	2	5	15787.23848	16796.74096	1.01	5.4	1.81	2	2	2	1	1.707	29.1	2	1	88.4	362.8	2	0	87.15486306	3.8	91	5.05	52	0.587	7.768956045	226.0766209	7	2	98	2	1
64923	2	64	4	1	1	9113.905743	12222.08296	3.3	6.5	1.5	1	2	2	2	2.508	32.8	1	0.63	55.69	220.1	0	0	115.3057712	4.29	108	6	51	0.576	7.920809679	259.8025575	7	3	90	1	2
64928	1	80	4	1	3	14073.59591	15970.73197	1.3	5.7	1.91	1	1	1	1	4.707	21.3	1	1.07	94.59	249.8	0	0	80.59433602	6.88	79	4.39	43	0.485	7.437500788	158.4187668	7	1	92	2	1
64930	1	74	3	2	3	13219.75885	13936.47014	1.29	6.3	0.54	1	2	2	1	2.9	27.9	1	1.34	118.46	452	0	1	52.10808012	3.88	137	7.6	765	8.637	10.86670958	303.1811973	7	2	97	1	1
64931	2	59	4	3	1	26668.45888	27266.52597	2.04	6.3	0.8	2	2	2	1	1.034	23.2	1	6.29	556.04	380.7	0	1	8.237942771	3.49	118	6.55	327	3.692	9.867497615	228.9259447	7	2	102	1	1
64933	2	41	1	3	1	31301.61597	33816.78804	4.77	5.5	1.19	2	2	2	2	1.94	30.5	2	0.57	50.39	392.6	0	1	157.5300251	3.54	85	4.72	81	0.914	8.143953231	248.3905735	7	1	90	2	2
64935	2	25	3	3	5	73820.22409	75002.44349	2.22	5.1	1.11	2	2	2	1	2.9	26	2	0.72	63.65	226	0	0	133.0131339	5.4	78	4.33	154	1.739	8.700514249	226.2133705	7	2	95	2	1
64937	2	80	3	1	1	37456.98564	43452.23321	1.7	5.5	1.22	1	2	2	2	2.9	19.4	2	0.97	85.75	297.4	0	0	74.46911625	3.54	115	6.38	204	2.303	9.369904942	181.7761559	7	2	98	2	1
64938	1	40	4	3	5	27938.91881	28342.23457	3.4	5.6	1.06	2	2	2	2	2.9	23.3	2	1.35	119.34	350.9	0	0	70.94426954	7.47	94	5.22	119	1.344	8.629271095	201.0620165	7	1	100	2	2
64942	1	69	4	1	2	7101.739553	7433.956549	1.19	7.8	1.63	1	1	2	2	2.9	32.4	1	1.46	129.06	255.8	0	0	58.02178795	4.42	232	12.88	59	0.666	8.831127635	286.1285354	7	2	100	1	1
64946	1	60	4	1	1	5866.209951	5912.09729	1.05	5.2	1.34	1	2	2	1	0.388	41	1	9.51	840.68	303.3	1	0	6.866819759	1.94	94	5.22	45	0.508	7.656810091	313.9292138	7	2	95	1	1
64948	2	61	4	3	2	8308.628726	8679.600111	1.92	6.6	1.55	1	2	2	2	2.224	35.9	1	0.87	76.91	428.3	2	1	80.22641759	4.24	114	6.33	83	0.937	8.461891876	303.7819183	7	2	95	1	2
64951	1	22	3	3	1	107912.7057	113084.8989	1.02	5.3	1.06	2	2	2	2	3.414	28.9	2	0.84	74.26	374.7	2	0	114.263612	5.38	94	5.22	175	1.976	9.014933576	260.5315803	7	3	91	2	1
64953	2	44	3	3	1	30863.87161	31440.43568	1.12	4.7	2.51	2	2	2	2	1.965	19.1	2	1.11	98.12	333.1	0	0	71.96385798	4.89	79	4.39	74	0.835	7.980365765	152.4249861	7	1	101	2	1
64956	1	35	4	3	3	27572.20537	28421.69381	5	4.9	1.42	2	2	2	1	2.9	29.3	2	1.47	129.95	345	1	0	66.07096519	3.75	151	8.38	58	0.655	8.384575667	245.668067	7	1	100	1	1
64961	1	56	3	3	1	141773.3633	142016.3915	4.77	8.2	1.11	2	2	2	2	2.9	30.5	1	1.11	98.12	315.2	0	0	68.52564968	4.11	237	13.16	647	7.305	11.24725926	343.0414073	7	1	97	1	1
64962	2	32	4	3	1	39483.84019	39476.56576	3.25	5.4	1.6	2	2	2	2	3.103	34.7	1	0.84	74.26	398.5	0	1	95.23154541	4.94	81	4.5	39	0.44	7.36486362	255.5607676	7	2	102	2	1
64963	1	55	4	3	5	20666.03832	20600.12329	5	6.5	1.37	2	2	2	2	2.172	45	1	1.47	129.95	481.8	0	1	60.27855575	3.93	95	5.27	75	0.847	8.178217825	368.0198021	7	1	96	2	1
64964	1	80	3	2	1	35161.249	42165.7662	3.33	5.7	0.91	1	2	2	1	2.9	31.8	1	1.21	106.96	458	0	1	57.70008647	4.45	93	5.16	295	3.331	9.526427669	302.9403999	7	3	91	2	1
64965	1	26	3	3	1	71402.23537	73020.33108	4.97	5.6	0.75	2	2	2	1	2.9	32.3	2	1.05	92.82	410.4	0	0	85.37800605	4.63	80	4.44	329	3.714	9.484937205	306.3634717	7	2	97	2	1
64968	2	50	4	3	1	16567.52782	16240.17248	5	5.5	1.78	2	2	2	2	1.655	21.8	2	0.72	63.65	291.5	0	0	103.9182829	3.7	99	5.5	44	0.497	7.686162303	167.5583382	7	1	96	2	1
64971	1	60	4	2	3	6358.062034	6381.990744	3.4	5.5	0.85	2	2	2	1	2.9	27.6	1	1.4	123.76	350.9	2	0	62.65333764	4.4	93	5.16	258	2.913	9.392411898	259.2305684	7	1	99	2	1
64972	1	61	6	2	1	7289.557268	8219.094942	0	5.9	1.32	2	2	2	1	2.9	23.2	2	1.01	89.28	386.6	0	0	75.09814798	3.05	76	4.22	120	1.355	8.425077903	195.4618073	7	3	90	2	1
64973	1	64	3	2	1	35869.01931	36329.10167	1.13	4.9	0.96	1	2	2	2	2.9	28.7	1	1.18	104.31	380.7	2	0	62.14864689	3.9	100	5.55	165	1.863	9.017968479	258.8156954	7	3	92	2	1
64974	2	42	4	3	5	27585.47062	27304.9272	2.65	5.6	1.37	2	2	2	2	3.827	42.3	1	0.92	81.33	339	0	0	81.13604145	5.82	86	4.77	122	1.377	8.56522116	362.3088551	7	2	102	2	1
64975	2	48	4	1	6	23016.0247	24471.52543	2.78	5.8	1.11	2	2	2	2	2.9	40.4	1	0.89	78.68	469.9	0	1	82.04583418	5.64	69	3.83	98	1.106	8.125926803	328.2874428	7	1	96	2	2
64976	1	69	4	3	1	7323.703412	7380.991723	2.33	7.6	0.98	2	1	2	2	1.94	26.6	1	1.62	143.21	493.7	0	1	51.46049701	3.67	149	8.27	136	1.535	9.223454011	245.3438767	7	2	100	1	1
64977	2	63	4	2	5	15732.43689	17625.53878	0.72	5.8	1.6	2	2	2	1	2.9	26.2	1	0.75	66.3	475.8	0	1	94.59272666	7.27	108	6	342	3.861	9.823794784	257.3834233	7	1	97	2	1
64978	2	56	2	3	1	24548.47871	25991.79889	1.43	5.5	1.22	2	2	2	2	3.879	27.5	2	0.68	60.11	261.7	0	0	120.6259076	5.95	96	5.33	160	1.806	8.946374826	246.0253077	7	1	93	2	2
64979	2	47	4	1	5	18822.97549	18307.83538	0.19	6.5	1.27	2	2	2	2	2.922	42.9	1	1.02	90.17	309.3	0	0	70.4018563	4.81	110	6.11	124	1.4	8.827614751	378.7046728	7	2	99	2	2
64980	2	80	3	3	2	33147.41427	37148.27652	2.53	5	1.29	2	2	2	1	2.9	25.8	2	0.67	59.23	267.7	2	0	114.1354247	5.72	89	4.94	90	1.016	8.29529886	214.0187106	7	2	94	2	2
64981	1	46	3	3	1	19436.02609	20775.48448	0.8	5.1	0.85	2	2	2	2	2.974	27.4	2	0.78	68.95	297.4	1	0	107.1571211	5.2	104	5.77	276	3.116	9.571644584	262.2630616	7	2	97	2	2
64983	2	76	4	1	1	17836.37265	19170.47255	1.77	5	1.45	1	2	2	1	2.9	43.4	1	1.21	106.96	505.6	0	1	52.43304712	6.65	100	5.55	137	1.547	8.832003931	383.3089706	7	2	96	2	2
64985	1	65	4	1	2	7410.50521	7700.344649	2.75	7.7	1.5	1	2	2	1	2.9	31.7	2	1.08	95.47	368.8	0	0	83.16646522	5.12	128	7.11	75	0.847	8.476371197	268.7009669	7	2	96	1	1
64992	1	76	3	3	2	15176.62223	16064.12002	1.12	6.3	0.91	1	2	2	2	2.9	36.1	2	1.31	115.8	458	0	1	53.19879733	4.58	83	4.61	268	3.026	9.316680408	336.3321627	7	1	101	2	1
64994	1	27	3	3	1	106239.0284	111331.0032	1.96	5.4	1.68	2	2	2	2	4.086	23.9	2	1.04	91.94	285.5	0	0	85.66723129	6.36	97	5.38	114	1.287	8.617762246	205.9645177	7	2	92	2	1
64995	2	68	3	1	1	35700.4299	37686.26259	0.41	6.2	1.42	1	2	2	2	2.9	26.5	1	0.51	45.08	261.7	0	0	161.6228483	4.63	118	6.55	196	2.213	9.355652103	247.9247807	7	1	93	2	2
64998	1	54	3	3	5	144858.9638	145378.9421	5	5.6	0.98	1	2	2	1	2.405	33.1	1	0.86	76.02	404.5	0	0	92.67250505	3.93	113	6.27	107	1.208	8.707069473	288.2039995	7	2	97	2	1
65002	1	68	3	2	6	140267.56	144186.2497	2.53	5.7	1.5	1	1	2	1	2.017	23	2	0.91	80.44	362.8	2	0	82.852377	3.93	90	5	74	0.835	8.110727583	186.5467344	7	2	91	2	1
65005	2	71	3	1	1	73204.40117	96856.98728	2.53	5.6	2.02	1	2	2	2	2.327	29.1	1	0.82	72.49	309.3	0	0	92.61715116	4.65	109	6.05	62	0.7	8.125335087	236.447251	7	2	91	2	1
65006	2	47	4	3	4	25221.44744	25652.65048	3.93	5.9	1.29	2	2	2	2	3.646	29.4	2	0.83	73.37	309.3	0	0	89.30845782	5.48	95	5.27	101	1.14	8.475850228	249.1899967	7	1	100	1	2
65009	2	51	4	3	5	21491.09012	20964.32493	1.41	5.5	2.04	1	2	2	2	2.095	55.8	1	0.72	63.65	261.7	2	0	103.5013769	4.45	126	6.99	66	0.745	8.332789468	464.9696523	7	1	97	2	1
65012	2	68	6	1	2	12312.40069	12851.3407	0.45	7.3	1.29	1	2	2	1	2.9	30	1	0.81	71.6	339	0	0	94.76479504	5.12	213	11.82	209	2.36	10.01047924	300.3143771	7	1	103	1	1
65014	2	59	3	2	1	160743.9288	166234.6292	4.01	6.8	0.88	1	2	2	2	3.801	33.7	1	0.78	68.95	588.9	0	1	101.8774155	5.95	118	6.55	249	2.811	9.59499034	323.3511745	7	1	95	1	1
65020	1	62	2	1	4	8609.250304	11228.90419	0.73	5	0.8	2	2	2	1	2.9	20.4	1	0.88	77.79	535.3	0	1	87.75048632	4.78	87	4.83	229	2.585	9.206482942	187.812252	7	2	90	2	1
65021	2	36	3	3	1	96524.78948	102108.3843	1.87	5.1	1.03	2	2	2	1	2.9	40.4	2	0.76	67.18	273.6	2	0	116.0512321	3.59	80	4.44	98	1.106	8.273846933	334.2634161	7	1	97	2	1
65022	2	29	6	3	5	13358.45875	14155.58836	5	5	1.91	2	2	2	2	2.431	21.7	2	0.73	64.53	237.9	0	0	127.0271852	5.22	90	5	164	1.852	8.906528918	193.2716775	7	2	92	2	1
65025	1	38	3	3	5	20891.98083	22249.79991	1.08	5.4	1.32	2	2	2	1	2.9	24.7	2	1	88.4	386.6	0	0	83.62612602	7.58	89	4.94	202	2.281	9.103756887	224.8627951	7	2	97	2	1
65027	2	23	2	3	5	35424.74684	35270.45649	0.56	5.2	1.76	2	2	2	2	2.9	25.7	2	0.56	49.5	309.3	0	0	180.7999537	4.5	68	3.77	32	0.361	6.992096427	179.6968782	7	2	93	1	1
65028	1	80	3	1	1	15682.23351	17550.10771	0.95	7.5	1.71	2	2	2	2	2.87	19.4	2	0.83	73.37	285.5	0	0	89.14452244	4.94	147	8.16	64	0.723	8.45616849	164.0496687	7	1	101	1	2
65032	2	76	3	2	1	72094.42124	74006.95444	1.95	5.4	1.47	1	2	2	1	2.819	25.8	2	0.98	86.63	327.1	0	0	74.36318768	4.86	97	5.38	110	1.242	8.582044164	221.4167394	7	2	95	2	1
65040	2	58	4	2	5	18710.5684	18832.61415	2.53	5.9	1.84	2	2	2	2	2.9	25.1	2	1.14	100.78	279.6	0	0	59.33357175	6.31	79	4.39	84	0.948	8.107117471	203.4886485	7	2	92	2	1
65046	1	74	3	2	1	13704.69135	15557.04524	5	7.3	1.14	2	1	2	2	1.215	27.6	1	0.86	76.02	321.2	0	0	86.93062396	2.82	188	10.44	90	1.016	9.043104453	249.5896829	7	1	90	1	2
65047	1	42	3	2	1	126789.5293	140129.4849	3.3	5.5	1.16	2	2	2	2	2.9	34.4	2	0.86	76.02	267.7	2	0	97.52303984	4.53	55	3.05	195	2.202	8.587185563	295.3991834	7	1	101	2	1
65048	1	61	1	1	1	10596.14255	10802.65601	1.52	7	1.29	1	2	2	1	2.9	29.7	1	0.87	76.91	297.4	0	0	89.20945263	5.28	80	4.44	229	2.585	9.122601458	270.9412633	7	1	94	1	1
65049	1	24	2	2	1	37911.43742	38428.19956	2.64	4.9	1.14	2	2	2	2	2.224	23.7	2	1.03	91.05	356.9	2	0	88.72397878	3.98	91	5.05	112	1.264	8.536211197	202.3082054	7	2	103	2	1
65050	2	80	3	3	2	39565.28879	43332.3564	4.89	5.6	1.42	1	2	2	2	2.043	24.6	1	0.65	57.46	226	0	0	118.1976298	3.98	108	6	96	1.084	8.553332238	210.4119731	7	1	99	2	2
65051	2	80	2	1	2	17318.1873	23904.94556	0.92	6	1.42	1	1	2	2	2.845	27.2	2	1.72	152.05	446.1	0	1	38.45129346	4.78	90	5	98	1.106	8.391629968	228.2523351	7	2	90	2	2
65052	1	42	3	3	2	109309.2685	109028.4755	5	4.9	1.11	2	2	2	2	3.957	27.7	2	0.86	76.02	309.3	0	0	97.52303984	6.03	87	4.83	189	2.134	9.014507953	249.7018703	7	3	91	2	1
65056	1	76	4	1	1	8992.410435	9337.125921	3.02	6.9	0.75	1	2	1	1	2.9	31	1	9.26	818.58	523.4	0	1	6.749419636	3.1	210	11.66	143	1.614	9.61680498	298.1209544	7	2	90	1	1
65058	2	80	3	3	1	23338.32018	25560.39495	2.53	5.2	1.6	1	1	2	1	2.689	20	1	0.68	60.11	309.3	0	0	112.2006818	5.07	82	4.55	149	1.682	8.717518373	174.3503675	7	1	99	2	1
65061	1	38	6	3	1	19091.24674	19659.30338	3.22	5.8	1.03	2	2	2	2	2.302	29.7	1	0.79	69.84	463.9	0	1	109.7691535	3.96	111	6.16	123	1.389	8.828567376	262.2084511	7	1	91	1	2
65063	1	28	4	3	5	19137.19268	18862.90991	5	5.5	1.19	2	2	2	2	2.9	26.4	2	1.34	118.46	380.7	0	0	76.92874559	4.55	93	5.16	154	1.739	8.876404915	234.3370898	7	1	96	2	1
65066	1	45	3	2	1	32980.71796	33913.23573	2.16	5.8	1.03	2	2	2	1	2.9	20	2	0.86	76.02	232	0	0	96.16669609	3.7	80	4.44	163	1.84	8.782629655	175.6525931	7	1	95	2	1
65067	2	42	3	3	1	118432.3004	124617.6566	3.77	4.9	1.37	2	2	2	2	2.664	21	2	0.68	60.11	255.8	0	0	127.880156	4.47	76	4.22	83	0.937	8.056426768	169.1849621	7	2	93	2	1
65069	1	62	1	1	1	11397.6659	11580.24195	0.41	7.9	1.14	2	2	2	2	3.62	24.7	2	0.96	84.86	279.6	2	0	79.36728657	5.79	172	9.55	198	2.235	9.742614327	240.6425739	7	1	101	1	1
65071	2	79	3	2	2	55250.13313	58713.11725	3.25	6.5	1.03	1	2	2	1	2.9	21.6	2	1.12	99.01	327.1	0	0	63.24441081	7.81	147	8.16	291	3.285	9.970608673	215.3651473	7	1	91	1	1
65072	2	27	2	3	5	48991.86755	51378.46805	5	5.1	1.58	2	2	2	2	2.9	27.4	2	0.58	51.27	321.2	1	0	168.0642338	5.25	72	4	87	0.982	8.049427057	220.5543014	7	1	93	2	1
65075	2	45	3	3	1	108335.7316	113413.4195	4.34	5.9	1.01	2	2	2	2	2.9	28.6	1	0.75	66.3	327.1	0	0	112.6199189	5.3	88	4.88	262	2.958	9.352534138	267.4824763	7	1	98	2	1
65076	2	50	4	1	1	16859.3682	16397.96736	1.99	5.4	2.48	2	2	2	2	2.9	26.6	2	0.64	56.58	273.6	0	0	119.0479642	5.97	81	4.5	51	0.576	7.633127607	203.0411943	7	1	99	2	1
65079	2	35	3	2	5	29733.81232	30162.04835	0.99	5.7	1.32	2	2	2	1	2.9	33.1	1	0.77	68.07	214.1	2	0	114.9693137	5.17	78	4.33	229	2.585	9.09728365	301.1200888	7	1	101	2	1
65080	1	74	4	3	2	7005.52791	7142.750358	2.24	6	1.76	2	2	2	1	2.9	23	1	1.14	100.78	428.3	2	1	76.10591837	5.04	79	4.39	66	0.745	7.865955414	180.9169745	7	2	99	2	1
65084	2	26	4	3	5	18299.16854	17535.17139	0.95	5.7	1.63	2	2	2	2	2.9	28.3	2	0.76	67.18	273.6	0	0	111.4926142	4.65	87	4.83	146	1.648	8.75636756	247.8052019	7	2	100	2	1
65085	1	51	4	2	1	18061.35895	18950.80317	0.69	6.3	1.03	2	2	2	2	3.233	29.6	2	1.11	98.12	356.9	0	0	84.64497972	5.53	115	6.38	215	2.427	9.422422976	278.9037201	7	2	93	2	2
65086	1	46	3	3	1	98850.66586	102087.4162	5	5	1.37	2	2	2	2	2.56	25.8	2	0.88	77.79	243.9	2	0	93.23204389	4.27	87	4.83	58	0.655	7.833203949	202.0966619	7	1	103	2	1
65087	2	74	2	1	2	17318.1873	19970.70827	1.57	6.2	1.24	1	2	2	2	4.06	27.7	2	0.56	49.5	303.3	0	0	142.6182248	6.47	93	5.16	217	2.45	9.219349666	255.3759858	7	2	90	2	2
65088	2	37	3	3	5	95214.22557	102645.9397	0.4	5.7	1.24	2	2	2	1	2.9	29.9	2	0.58	51.27	285.5	0	0	157.6511685	5.53	92	5.11	152	1.716	8.852521917	264.6904053	7	1	97	2	2
65091	1	33	3	2	1	22188.83674	23952.48036	1.03	5.6	1.01	1	2	2	1	4.862	27.5	2	1.04	91.94	303.3	2	0	82.24760214	6.49	83	4.61	123	1.389	8.537877783	234.791639	7	1	95	2	1
65093	2	22	4	3	5	29040.3004	28462.1184	1.67	5.2	1.34	2	2	2	2	2.9	31.7	2	0.99	87.52	297.4	0	0	85.00994888	5.2	92	5.11	125	1.411	8.656955134	274.4254777	7	2	101	2	1
65097	1	80	3	3	1	28280.66979	29879.97639	5	5.8	1.09	1	2	2	1	2.9	34.8	2	1.15	101.66	392.6	0	0	61.18788948	5.25	83	4.61	252	2.845	9.255122515	322.0782635	7	1	99	2	1
65098	2	68	4	1	1	11355.3308	12230.62164	1.39	6.5	1.76	2	2	2	2	2.56	31.1	1	0.68	60.11	368.8	0	1	104.2869531	4.47	117	6.49	30	0.339	7.470224136	232.3239706	7	1	96	2	1
65102	2	35	3	3	1	17884.88573	18259.4558	0.52	5.4	1.03	2	2	2	2	2.9	37.9	2	0.66	58.34	333.1	2	0	137.3531216	3.59	87	4.83	227	2.563	9.197710956	348.5932452	7	2	95	2	1
65106	1	32	4	2	6	20880.64988	21300.20845	2.69	5.5	1.37	2	2	2	1	2.689	24.2	2	0.78	68.95	362.8	2	0	139.8035023	4.86	72	4	156	1.761	8.633374946	208.9276737	7	1	96	2	1
65112	2	60	6	3	3	12592.41305	13033.91074	4.13	5.9	2.09	2	2	2	2	2.9	22.5	2	0.51	45.08	208.2	0	0	165.781995	6.54	103	5.72	69	0.779	8.175688312	183.952987	7	1	93	2	2
65113	1	43	6	2	1	11558.14696	12085.61582	1.3	5.5	1.01	2	2	2	2	2.9	24.2	2	0.89	78.68	434.2	0	1	93.29274775	6.21	108	6	631	7.124	10.43628991	252.5582158	7	3	90	2	1
65119	2	31	3	3	1	66503.04312	66707.51794	1.8	5.3	1.32	2	2	2	1	2.9	27.1	2	0.88	77.79	220.1	2	0	101.0086627	4.37	93	5.16	99	1.118	8.434572163	228.5769056	7	2	98	2	1
65122	2	24	3	3	5	114993.8086	120122.1114	2.62	5.2	1.68	2	2	2	2	2.9	39.4	2	0.65	57.46	214.1	2	0	150.9222089	4.89	80	4.44	128	1.445	8.540909718	336.5118429	7	1	98	2	1
65125	2	40	2	1	3	25713.32816	27565.01908	0.65	5.6	1.55	2	2	2	2	2.9	27.8	2	0.57	50.39	172.5	0	0	158.3216426	6.54	87	4.83	126	1.423	8.609042845	239.3313911	7	2	103	2	2
65126	2	63	4	3	1	10346.03577	10598.2543	5	6.4	1.81	2	2	2	2	2.9	26.3	1	0.78	68.95	279.6	0	0	90.40683608	4.94	235	13.04	60	0.677	8.860782896	233.0385902	7	1	99	1	2
65128	1	24	4	3	5	25815.88014	26503.60973	0.09	4.7	1.37	2	2	2	2	2.9	22.4	2	0.95	83.98	398.5	0	0	118.0496615	3.44	83	4.61	43	0.485	7.486893543	167.7064154	7	2	101	2	1
65129	2	45	4	2	1	23759.65375	25262.18052	1.22	5.6	1.63	2	2	2	2	4.784	28.2	2	0.65	57.46	255.8	1	0	119.4649264	6.65	79	4.39	44	0.497	7.460490306	210.3858266	7	3	92	2	1
65131	1	24	7	2	5	39031.95707	40864.30046	1.24	5.1	1.14	2	2	2	2	2.9	29.6	2	0.88	77.79	404.5	0	0	106.3952313	4.47	111	6.16	80	0.903	8.398409655	248.5929258	7	1	101	2	1
65132	2	33	1	1	6	38737.69094	37692.46666	0.72	5.7	1.68	2	2	2	2	3.362	25.3	2	0.54	47.74	255.8	0	0	175.2255049	5.53	81	4.5	91	1.027	8.212161481	207.7676855	7	1	97	2	1
65133	2	47	3	3	1	99275.15057	104459.9875	0.93	4.7	1.29	2	2	2	1	2.9	29.8	2	0.82	72.49	392.6	2	1	100.7073105	4.03	80	4.44	324	3.658	9.46962297	282.1947645	7	2	95	2	1
65135	1	55	6	3	1	16499.66217	16440.05599	5	6.3	1.24	2	2	2	2	3.103	27.6	1	0.89	78.68	410.4	0	0	88.74591164	5.22	136	7.55	170	1.919	9.355306142	258.2064495	7	3	91	1	1
65141	1	21	1	1	5	39084.16639	39616.91373	0.65	5.1	1.42	2	2	2	2	1.888	17.9	2	0.73	64.53	350.9	0	0	135.6291223	3.62	91	5.05	57	0.644	7.860763594	140.7076683	7	1	97	2	1
65142	1	23	4	2	6	17583.69373	18076.30431	0.03	5.4	1.27	2	2	2	1	2.9	36.7	2	0.9	79.56	356.9	2	0	126.7401048	4.22	78	4.33	60	0.677	7.757906208	284.7151578	7	2	95	2	1
65143	1	62	6	3	3	10555.96437	11135.91135	2.2	6.2	1.14	2	2	2	1	1.862	25.2	2	0.89	78.68	380.7	0	0	86.61367541	3.62	119	6.61	118	1.332	8.856660937	223.1878556	7	2	92	2	2
65145	2	57	1	2	1	28713.03666	29755.29229	3.59	5.4	1.71	2	2	1	1	2.224	21.9	1	0.91	80.44	291.5	0	0	85.87399871	4.29	87	4.83	66	0.745	7.96241568	174.3769034	7	1	97	2	1
65149	1	31	4	1	6	19508.88946	19600.27083	0.67	5.7	1.47	2	2	2	2	2.302	29.6	1	0.84	74.26	410.4	0	0	129.17425	4.01	88	4.88	38	0.429	7.421775794	219.6845635	7	2	102	2	1
65150	2	53	4	3	1	25964.81396	25700.75257	2.52	11.6	1.53	1	2	2	2	2.9	32.9	1	0.77	68.07	255.8	2	0	95.03996669	5.97	482	26.76	385	4.347	11.43804027	376.3115248	7	2	101	1	1
65151	2	26	1	2	1	44119.60846	48674.23779	2.16	5.2	1.03	2	2	2	1	2.9	36.5	1	0.76	67.18	243.9	0	0	123.9765577	4.09	83	4.61	153	1.727	8.756131349	319.5987942	7	2	98	2	1
65153	1	80	3	3	5	40859.27035	44024.16927	5	5.8	1.11	1	1	2	2	2.9	27	1	1.41	124.64	249.8	1	0	48.36285441	4.19	108	6	351	3.963	9.84977027	265.9437973	7	2	101	2	2
65154	1	22	3	3	5	104488.9146	106745.8366	0.4	5.2	1.5	2	2	2	2	2.9	24.7	2	1.01	89.28	398.5	2	0	92.37179416	4.37	82	4.55	93	1.05	8.24617156	203.6804375	7	1	98	2	1
65156	1	44	3	2	3	31053.11628	31557.85078	1.84	5.5	1.45	2	2	2	1	2.405	22	2	0.93	82.21	345	2	0	88.26485919	4.45	79	4.39	119	1.344	8.455424165	186.0193316	7	2	97	2	1
65157	2	80	3	3	3	51644.11098	57877.50742	2.48	6.3	1.71	2	2	2	2	2.9	32.7	1	1.4	123.76	469.9	0	1	48.76172133	4.99	95	5.27	170	1.919	8.996528148	294.1864704	7	1	102	2	2
65163	1	70	3	1	1	69210.20671	72962.44885	2.53	6.4	1.14	1	1	2	1	1.914	31.3	2	0.88	77.79	321.2	0	0	85.61505557	3.54	155	8.6	99	1.118	8.945397786	279.9909507	7	1	98	1	1
65164	1	42	4	1	6	20953.00978	22152.08859	0.3	6.6	1.11	2	2	1	1	2.9	42.5	1	1	88.4	404.5	0	0	99.31642141	3.7	99	5.5	94	1.061	8.445267452	358.9238667	7	2	97	1	2
65165	2	63	4	2	1	10561.52623	11375.62907	2.31	6.1	2.74	1	2	2	1	2.9	27.6	1	0.75	66.3	267.7	0	0	94.59272666	5.95	103	5.72	89	1.005	8.430218177	232.6740217	7	2	95	2	1
65169	2	59	6	2	1	12649.08428	13261.52258	0	5.7	1.19	1	2	2	2	2.9	21.8	1	0.75	66.3	279.6	0	0	106.5944007	5.07	84	4.66	257	2.902	9.286745703	202.4510563	7	3	90	2	2
65173	2	41	6	3	1	12969.77682	13038.36026	0.65	5.7	1.34	2	2	2	2	2.9	28.6	2	0.75	66.3	315.2	2	0	114.7683738	4.68	98	5.44	131	1.479	8.767017621	250.736704	7	2	90	2	2
65174	2	31	3	3	1	85610.54667	92292.66907	4.19	6	0.88	1	2	2	2	2.431	29.7	2	0.65	57.46	356.9	0	0	143.2813323	4.24	109	6.05	186	2.1	9.223947375	273.951237	7	2	91	2	1
65176	2	45	4	3	1	19130.24637	18737.15739	2.32	5.2	1.24	2	2	2	2	2.9	43.6	1	0.77	68.07	350.9	0	0	98.24990444	6.08	142	7.88	98	1.106	8.847647356	385.7574247	7	2	95	1	2
65177	1	22	3	3	5	120604.496	126250.3915	3.51	4.9	1.29	2	2	2	1	2.87	22.8	2	1.16	102.54	374.7	2	0	78.73026711	4.84	82	4.55	121	1.366	8.509362612	194.0134676	7	2	92	2	1
65179	1	48	6	3	1	22433.90271	22559.45521	5	10.3	0.75	2	2	2	1	2.9	29.2	1	0.83	73.37	327.1	0	0	98.8848955	6.98	270	14.99	597	6.74	11.29719189	329.8780032	7	1	100	1	1
65182	1	45	2	1	6	34128.96705	33628.17707	0.43	4.9	1.03	1	2	2	1	3.103	24.7	1	0.97	85.75	333.1	0	0	83.69534946	5.59	82	4.55	292	3.297	9.390325869	231.941049	7	2	93	1	2
65183	1	62	6	2	1	8623.181934	10090.42584	1.34	5.5	1.27	2	2	2	1	2.9	25	1	1.18	104.31	285.5	0	0	62.55048757	6.83	83	4.61	301	3.398	9.432803692	235.8200923	7	2	103	2	1
65188	2	59	6	3	1	14068.75267	14242.31175	5	9.6	1.06	2	2	2	2	2.9	25.7	1	1.03	91.05	416.4	0	1	73.91642145	7.29	211	11.71	435	4.911	10.73405698	275.8652645	7	1	93	1	2
65190	2	62	3	2	3	44636.78079	48652.73082	1.78	5.5	2.04	1	2	2	1	2.9	28.1	1	0.73	64.53	255.8	0	0	108.8699329	7.94	84	4.66	97	1.095	8.312380597	233.5778948	7	2	91	2	2
65191	2	30	6	3	6	13124.24383	13151.04245	2.3	4.8	1.68	2	2	2	2	2.224	18.2	2	0.59	52.16	208.2	0	0	161.2943715	4.29	84	4.66	74	0.835	8.041734711	146.3595717	7	1	93	2	1
65192	2	52	6	3	1	16677.13986	16814.56976	5	5.1	1.14	2	2	2	2	2.9	26.1	2	0.65	57.46	327.1	1	0	128.9993008	4.6	100	5.55	234	2.642	9.367344121	244.4876816	7	1	97	2	1
65194	1	31	6	3	5	13936.8222	14121.6723	1.84	5.1	1.45	2	2	2	1	3.129	22.5	2	0.75	66.3	339	0	0	121.4705301	5.07	80	4.44	93	1.05	8.221478947	184.9832763	7	1	93	2	1
65195	1	43	4	3	1	13232.135	13189.93065	4.9	6.9	1.42	1	2	2	2	2.974	39.4	1	0.8	70.72	350.9	2	0	127.8735514	4.91	118	6.55	93	1.05	8.610136937	339.2393953	7	2	99	1	1
65198	1	32	1	1	1	34887.43995	34624.13341	1.34	5.5	1.22	2	2	2	2	2.9	22.5	2	0.78	68.95	261.7	0	0	115.3494244	3.34	96	5.33	137	1.547	8.791181937	197.8015936	7	2	94	2	1
65201	2	77	3	3	1	56666.80321	58405.28487	5	5.4	2.51	1	2	2	2	2.25	22.9	2	0.91	80.44	291.5	2	0	80.78796427	5.04	92	5.11	56	0.632	7.853993087	179.8564417	7	1	101	2	1
65202	1	45	2	1	4	52941.64866	52164.81158	1.08	5.2	1.32	2	2	2	1	2.974	25.6	2	0.89	78.68	327.1	0	0	92.43572263	4.89	88	4.88	112	1.264	8.502688505	217.6688257	7	2	102	2	1
65205	1	56	3	2	6	166897.2012	171848.3402	1.61	5.3	1.37	1	2	2	1	3.853	22.8	2	0.95	83.98	339	2	0	82.00924973	5.84	106	5.88	120	1.355	8.757783656	199.6774674	7	2	91	2	1
65209	2	71	2	2	3	28297.22579	31371.64075	2.44	5.8	1.37	1	2	2	2	2.9	25.4	2	0.59	52.16	309.3	2	0	135.4158133	6.67	75	4.16	244	2.755	9.121509158	231.6863326	7	2	102	2	2
65213	2	64	4	2	1	15369.196	16553.88332	5	6.1	1.34	1	2	2	2	2.9	36.1	1	0.71	62.76	172.5	1	0	100.4472161	4.09	97	5.38	105	1.185	8.535524148	308.1324217	7	1	100	2	2
65217	2	22	2	3	5	60461.42743	62051.80042	0.4	5.3	1.58	2	2	2	2	2.327	18.8	2	0.61	53.92	214.1	1	0	165.2934388	4.29	84	4.66	61	0.689	7.848543482	147.5526175	7	2	92	2	1
65223	1	20	4	3	5	25815.88014	26556.73573	2.53	4.7	1.11	2	2	2	2	2.9	37.8	2	1.27	112.27	475.8	0	1	87.62783573	3.65	87	4.83	124	1.4	8.593042504	324.8170066	7	2	101	2	1
65225	2	34	6	3	5	16411.59328	16969.58013	5	5	1.37	2	2	2	2	2.9	27.3	2	0.73	64.53	327.1	0	0	122.990976	6.15	87	4.83	173	1.953	8.926052533	243.6812341	7	2	103	2	1
65227	2	30	3	3	5	19831.16853	19892.1428	0.37	5.8	1.24	2	2	2	1	2.9	37.7	2	0.81	71.6	297.4	0	0	111.8898579	5.25	101	5.61	124	1.4	8.742254902	329.5830098	7	1	103	2	1
65229	1	31	3	3	5	109181.5663	112638.4487	3.93	5.3	1.09	2	2	2	2	1.991	24.8	2	1.03	91.05	315.2	2	0	84.23206882	3.47	77	4.27	65	0.734	7.825045511	194.0611287	7	2	91	2	1
65230	1	43	3	2	6	25128.4354	27949.56829	1.3	5.1	1.37	2	2	2	2	2.948	23	2	0.93	82.21	339	2	0	88.6777427	5.17	88	4.88	169	1.908	8.914088349	205.024032	7	2	94	2	1
65231	1	31	2	2	1	34997.80045	36560.75614	1.25	6.4	0.88	2	2	2	2	2.9	46	2	0.75	66.3	356.9	0	0	121.4705301	5.15	95	5.27	225	2.54	9.276830113	426.7341852	7	2	96	2	1
65233	1	30	1	3	1	47932.21315	49254.61786	3.9	5.4	1.22	2	2	2	2	2.9	26.9	2	1.21	106.96	303.3	0	0	70.41223287	4.86	91	5.05	184	2.077	9.032648084	242.9782334	7	1	92	2	1
65236	2	73	4	1	3	12980.45118	13849.15061	3.58	5.2	1.09	1	2	1	1	2.9	27	1	0.86	76.02	285.5	0	0	78.39327722	5.59	100	5.55	109	1.231	8.603370888	232.291014	7	1	96	2	1
65237	2	25	3	3	6	53574.55769	55073.60496	0.27	5	1.78	2	2	2	1	2.172	27.2	2	0.67	59.23	237.9	2	0	144.5326297	4.47	82	4.55	100	1.129	8.318742253	226.2697893	7	1	90	2	1
65239	2	60	4	3	2	15732.43689	16737.04767	0.9	5.5	1.22	1	2	2	2	2.9	32.3	2	0.81	71.6	255.8	0	0	87.41544207	4.16	91	5.05	92	1.039	8.339500903	269.3658792	7	1	97	2	2
65240	1	73	6	3	1	11066.51263	11628.39225	4.08	6	1.03	2	2	2	1	2.9	24.8	2	0.73	64.53	309.3	0	0	105.3195337	4.47	130	7.22	219	2.473	9.563459	237.1737832	7	1	99	1	1
65243	2	35	1	2	6	49102.00719	48391.20748	3.77	5.3	1.14	2	2	2	2	2.586	28	2	0.69	61	279.6	2	0	130.4849384	4.4	91	5.05	129	1.456	8.67752473	242.9706924	7	3	92	2	1
65244	2	49	4	1	1	18490.47985	19120.17512	0.91	4.5	0.93	1	2	2	2	2.9	40	2	0.62	54.81	237.9	0	0	123.9980227	3.75	94	5.22	116	1.31	8.603737793	344.1495117	7	2	100	2	2
65248	2	67	3	3	1	118611.0647	118209.8095	5	5.7	1.53	2	2	2	1	2.9	39	1	0.78	68.95	356.9	2	0	99.28135418	5.95	117	6.49	194	2.19	9.336884913	364.1385116	7	1	91	2	1
65249	2	23	3	3	5	53401.08913	55537.63907	0.73	5.3	1.71	2	2	2	2	3.75	22.9	2	0.8	70.72	285.5	2	0	119.7957616	5.87	90	5	75	0.847	8.124150603	186.0430488	7	2	101	2	1
65250	1	41	3	2	5	29413.30967	30038.43904	0.9	6	1.45	2	2	2	1	2.9	25.3	2	0.63	55.69	440.2	0	1	140.3472579	5.12	90	5	128	1.445	8.658692754	219.0649267	7	1	94	2	1
65255	1	52	3	3	3	24022.66803	24108.89857	5	5.3	1.09	2	2	2	2	2.9	31.3	2	0.91	80.44	505.6	0	1	87.48943325	4.4	100	5.55	154	1.739	8.948975608	280.1029365	7	1	99	2	1
65256	2	36	7	3	1	85610.54667	92292.66907	5	5.4	1.97	2	2	2	2	2.9	21.3	2	0.88	77.79	202.2	0	0	97.98861908	4.24	78	4.33	49	0.553	7.555381944	160.9296354	7	2	91	2	1
65262	1	35	6	3	5	20463.18144	21839.78483	2.38	5	1.19	2	2	2	2	3.258	22.8	2	0.69	61	404.5	0	0	130.4849384	5.28	87	4.83	171	1.931	8.914424495	203.2488785	7	1	93	2	1
65264	1	40	7	1	1	26449.31824	30106.40936	2.53	5.4	1.19	2	2	2	2	2.9	27	2	1.05	92.82	321.2	0	0	78.22893526	5.53	93	5.16	99	1.118	8.434572163	227.7334484	7	1	90	2	1
65266	2	55	1	1	1	24870.51399	25871.32014	2.45	5.3	1.68	2	2	2	1	2.9	26	2	0.89	78.68	232	0	0	88.74591164	5.28	100	5.55	107	1.208	8.58485184	223.2061478	7	3	92	2	1
65267	2	37	6	3	1	14553.26115	15099.26729	5	4.7	1.42	2	2	2	2	3.439	19.1	2	0.74	65.42	243.9	0	0	119.01445	5.17	87	4.83	53	0.598	7.743052852	147.8923095	7	2	92	2	1
65268	2	20	6	3	5	16929.83623	17652.77004	4.82	5.2	1.14	2	2	2	2	2.9	19.7	2	0.56	49.5	255.8	0	0	186.0030118	3.96	85	4.72	123	1.389	8.561688431	168.6652621	7	2	101	2	2
65269	1	24	3	3	1	22233.68309	22579.22239	0.21	5.1	1.22	2	2	2	2	2.689	29.7	2	1.04	91.94	392.6	2	0	87.74021476	4.22	99	5.5	53	0.598	7.872264583	233.8062581	7	1	102	2	2
65270	1	24	3	3	1	34099.5992	34629.54971	1.47	4.8	1.58	2	2	2	2	3.207	30.4	2	1	88.4	404.5	2	0	91.80263917	5.48	84	4.66	136	1.535	8.650324504	262.9698649	7	1	94	2	1
65271	2	27	3	3	6	36449.80617	39411.37547	1.07	4.9	0.8	2	2	2	1	2.741	31.8	2	0.68	60.11	309.3	0	0	139.8800952	4.19	88	4.88	125	1.411	8.612503371	273.8776072	7	1	91	2	1
65283	2	31	1	3	1	29102.73819	28317.48518	1.63	5.3	1.09	2	2	2	2	2.9	26.2	2	0.6	53.04	154.6	0	0	157.1466336	3.88	86	4.77	121	1.366	8.556990661	224.1931553	7	2	103	2	1
65285	1	44	1	1	1	34153.42433	35777.45113	2.17	5.7	1.29	2	2	2	1	2.9	24.2	2	0.66	58.34	368.8	0	0	131.1183435	8.28	94	5.22	327	3.692	9.640107773	233.2906081	7	1	100	2	1
65286	1	30	6	3	1	20228.22499	20656.86217	3.82	5.7	1.5	2	2	2	2	2.56	21.9	2	0.85	75.14	422.3	0	1	105.8358967	6.1	75	4.16	389	4.392	9.587920277	209.9754541	7	2	102	2	1
65288	2	41	1	3	3	37512.06016	37707.68236	5	5.3	1.71	2	2	2	1	3.62	24.6	2	0.78	68.95	202.2	0	0	109.6896762	5.87	86	4.77	100	1.129	8.366370302	205.8127094	7	1	92	2	1
65289	2	73	4	3	1	17474.84316	17732.0218	1.57	7.4	1.24	1	2	2	2	3.646	29.3	1	0.81	71.6	327.1	1	0	84.00368184	5.53	125	6.94	122	1.377	8.939187601	261.9181967	7	1	98	1	1
65291	1	29	2	2	1	35669.2076	37942.46833	2.51	5.5	1.09	2	2	2	1	2.9	31.6	2	2.04	180.34	541.3	0	1	38.80235118	6.18	96	5.33	173	1.953	9.024492605	285.1739663	7	2	94	2	1
65293	2	64	4	2	2	10038.74343	10812.54917	1.83	9.2	1.06	1	1	2	1	2.9	39.5	1	1.46	129.06	553.2	0	1	43.71463369	3.88	236	13.1	120	1.355	9.558176367	377.5479665	7	1	96	1	2
65297	1	72	6	2	1	12375.16939	14759.28044	1.14	6.8	1.6	1	2	2	1	2.327	28.2	2	0.76	67.18	386.6	0	0	100.8186009	4.53	118	6.55	113	1.276	8.804925263	248.2988924	7	2	92	1	1
65298	1	49	3	3	1	140932.1528	151077.4724	3.36	5	1.34	2	2	2	2	2.121	25.3	1	1.04	91.94	333.1	0	0	75.90524229	3.72	92	5.11	36	0.406	7.412160335	187.5276565	7	1	97	2	1
65299	1	29	3	3	6	94547.24528	99078.83974	5	5.8	1.14	2	2	2	1	1.965	22.7	2	0.92	81.33	303.3	2	0	97.26578638	3.47	110	6.11	63	0.711	8.150467912	185.0156216	7	2	94	2	1
65306	2	30	3	2	1	30802.73185	31491.04595	1.18	5.4	1.71	2	2	2	1	2.56	23.9	2	0.69	61	178.4	0	0	134.6327086	4.6	82	4.55	58	0.655	7.774015077	185.7989603	7	1	100	2	1
65308	2	54	1	1	6	25483.56075	25945.70157	1.07	6.4	1.42	2	2	2	1	2.9	26.6	2	1.06	93.7	279.6	0	0	72.80465478	6.85	99	5.5	356	4.019	9.7769034	260.0656305	7	1	94	2	1
65310	1	40	3	1	3	27356.08054	28721.12408	1.21	5.2	0.83	2	2	2	1	1.681	45.2	1	1.21	106.96	505.6	0	1	66.41796318	3.34	95	5.27	170	1.919	8.996528148	406.6430723	7	1	101	2	1
65316	1	54	4	3	1	26127.59163	27234.8811	5	7.4	1.19	2	2	2	1	2.9	30	2	1.03	91.05	392.6	0	0	91.21170584	4.24	129	7.16	214	2.416	9.532641239	285.9792372	7	1	100	1	1
65317	2	26	7	3	5	15267.01242	14516.05183	0.6	7.2	1.22	2	2	2	2	2.9	48.1	1	0.73	64.53	350.9	2	0	129.874497	5.22	202	11.21	211	2.382	9.96697865	479.4116731	7	1	99	1	2
65318	2	80	3	3	2	51433.46995	56330.52402	1.97	7.8	1.42	2	2	2	1	2.9	25.3	1	0.84	74.26	297.4	0	0	87.92097291	4.53	180	9.99	148	1.671	9.497021944	240.2746552	7	1	98	1	1
65319	1	73	3	2	1	11849.19936	13959.37464	1.16	6.3	0.96	1	2	2	2	2.9	30.8	2	1.41	124.64	499.6	0	1	49.27023709	6.65	105	5.83	361	4.076	9.849691128	303.3704867	7	1	100	1	1
65320	1	39	3	2	5	109181.5663	114466.2706	0.98	5.1	1.14	2	2	2	1	3.051	27.6	2	1.22	107.85	428.3	2	1	66.12911169	4.81	95	5.27	110	1.242	8.561210077	236.2893981	7	2	91	2	1
65322	2	23	2	3	1	30253.42701	31766.41323	1.35	5.5	1.76	2	2	2	2	2.9	28.7	2	0.74	65.42	261.7	0	0	131.0731973	4.53	76	4.22	62	0.7	7.764720545	222.8474796	7	2	90	2	1
65325	2	73	3	3	2	72443.10981	74665.59301	2.72	5.3	2.12	1	1	1	1	2.9	20.6	1	0.44	38.9	232	1	0	188.903115	4.42	92	5.11	55	0.621	7.835974582	161.4210764	7	2	102	2	1
65327	1	38	4	2	3	18544.00394	22007.06551	2.53	5.5	1.37	2	2	2	2	2.9	30.3	2	1.29	114.04	273.6	0	0	75.54819154	5.77	85	4.72	187	2.111	8.980612693	272.1125646	7	2	97	2	1
65328	1	63	2	3	5	10903.48346	11078.14334	0.43	9.7	0.78	2	2	2	1	2.9	21.3	2	0.8	70.72	172.5	2	0	97.63512175	5.74	196	10.88	598	6.751	10.97855823	233.8432904	7	1	93	1	1
65329	1	21	2	3	5	43287.25552	44006.16805	1.57	5.6	1.78	2	2	2	1	2.9	24.2	2	0.94	83.1	362.8	0	0	101.306658	2.72	120	6.66	16	0.181	6.866933284	166.1797855	7	1	90	2	1
65331	2	54	4	3	5	16741.03488	16282.87255	0.81	5.7	1.47	2	2	2	2	4.551	36.3	2	0.64	56.58	285.5	2	0	117.2025202	6.39	97	5.38	67	0.756	8.086256417	293.5311079	7	2	95	2	2
65334	2	60	2	1	3	13676.98415	18290.18602	0.75	7.8	1.19	1	1	2	2	2.121	34.4	1	0.78	68.95	273.6	0	0	101.5304178	4.37	105	5.83	213	2.405	9.322105335	320.6804235	7	2	91	1	2
65335	1	55	6	3	1	14288.99518	14503.4616	2.39	5.9	1.19	2	2	2	1	2.353	29.3	1	1.12	99.01	422.3	0	1	68.06860097	3.88	94	5.22	59	0.666	7.927685046	232.2811718	7	1	102	2	1
65336	2	20	3	3	5	124037.9441	128061.4982	5	5.1	1.29	2	2	2	2	2.9	17.5	2	0.61	53.92	202.2	1	0	168.5226695	4.01	95	5.27	66	0.745	8.050384453	140.8817279	7	1	100	2	1
65337	1	63	3	3	5	28478.57859	28745.66908	1.25	5.4	0.91	2	2	2	2	2.9	27.9	1	0.88	77.79	273.6	2	0	87.46592904	3.34	56	3.11	103	1.163	7.966933498	222.2774446	7	1	98	2	1
65338	2	22	6	3	5	16239.24278	17454.1035	0.22	4.5	1.16	2	2	2	2	1.733	22.2	2	0.59	52.16	362.8	2	1	171.7762126	3.78	80	4.44	178	2.01	8.870663004	196.9287187	7	2	101	2	1
65339	1	60	2	3	6	9911.173561	10104.33732	5	5.7	0.96	1	2	2	1	2.431	37.5	2	0.97	85.75	517.5	1	1	78.94756937	4.03	105	5.83	124	1.4	8.781094735	329.2910526	7	2	92	2	1
65344	1	60	1	2	1	9745.303498	10208.81789	0.63	5.7	1.03	2	2	2	1	2.9	23.8	2	0.8	70.72	267.7	0	0	98.60694409	6.39	91	5.05	176	1.987	8.988196321	213.9190724	7	2	98	2	1
65347	2	30	6	3	1	17983.23149	18657.92252	3.67	5.5	1.58	2	2	2	2	2.9	25.6	2	0.83	73.37	339	2	0	108.7843235	4.58	90	5	92	1.039	8.328451067	213.2083473	7	3	91	2	1
65348	2	45	3	3	1	99120.11693	101722.5462	5	4.8	2.35	2	2	2	2	3.776	29.5	2	0.61	53.92	267.7	0	0	142.9437854	6.67	78	4.33	116	1.31	8.417151837	248.3059792	7	2	98	2	1
65353	2	42	4	3	1	18490.47985	18110.53681	4.97	5.7	1.71	1	2	2	2	1.965	28.9	2	0.7	61.88	160.6	0	0	111.2197283	3.96	98	5.44	48	0.542	7.763021309	224.3513158	7	2	100	2	1
65358	2	45	7	3	1	115926.4026	116948.0042	3.8	5.3	1.14	2	2	2	2	2.9	28.2	2	0.7	61.88	285.5	0	0	121.9530792	3.9	84	4.66	71	0.802	8.000349495	225.6098558	7	1	91	2	2
65366	1	60	2	2	1	6449.12882	6755.867756	2.97	6.3	1.01	2	2	2	1	2.9	25.9	1	0.81	71.6	267.7	2	0	97.20343963	6.7	90	5	244	2.755	9.303830715	240.9692155	7	2	93	2	1
65368	1	23	3	2	1	27681.75	29590.73278	0.54	5.5	1.27	2	2	2	1	1.733	16.7	2	0.72	63.65	345	2	0	135.2837388	3.21	88	4.88	37	0.418	7.395107547	123.498296	7	2	98	2	2
65370	2	28	3	3	1	112992.5339	121615.4497	1.57	5.1	0.83	2	2	2	2	2.146	39	2	0.57	50.39	261.7	2	0	170.2101227	3.9	87	4.83	186	2.1	8.998507612	350.9417969	7	1	94	2	1
65373	2	45	3	3	1	154825.4666	160454.3559	5	5.3	1.47	1	2	2	2	2.9	26.1	2	0.77	68.07	249.8	0	0	109.251048	6.88	90	5	191	2.156	9.058935918	236.4382275	7	1	91	2	1
65374	2	80	3	1	1	32415.77966	36870.32218	1.02	7	1.32	2	2	2	1	2.302	30.1	1	0.89	78.68	309.3	0	0	82.24598641	5.02	177	9.83	284	3.206	10.13197679	304.9725014	7	2	91	1	1
65375	2	52	3	2	1	150482.7421	154420.4069	5	5.2	2.46	2	2	2	2	4.888	27.4	2	0.85	75.14	190.3	0	0	94.6542088	7.86	94	5.22	91	1.027	8.361007108	229.0915948	7	2	98	2	2
65384	2	72	6	2	5	20267.04237	20898.55718	1.68	6.5	2.15	2	2	1	2	1.81	22.1	1	0.55	48.62	339	0	0	146.4269473	4.4	114	6.33	86	0.971	8.497398564	187.7925083	7	2	102	2	1
65391	1	51	6	2	1	11389.79523	13662.74128	1.91	5.7	1.76	2	2	2	2	4.5	22	2	0.91	80.44	291.5	2	0	87.83498596	6.62	92	5.11	65	0.734	8.003028666	176.0666307	7	2	92	2	2
65393	1	78	3	2	1	15844.52714	16445.65197	1.22	6	0.72	1	2	2	2	3.388	37.3	1	1.29	114.04	446.1	0	1	53.86694164	5.25	111	6.16	226	2.552	9.43691802	351.9970421	7	1	101	2	1
65394	2	71	3	3	2	28175.70868	28476.60938	1.7	5.3	1.42	2	2	2	2	4.603	24.1	2	0.68	60.11	303.3	1	0	114.9522083	6.62	77	4.27	123	1.389	8.462842597	203.9545066	7	1	91	2	1
65395	1	77	7	3	5	14537.7973	15440.50389	0.83	6.5	1.16	2	2	2	1	2.379	32.8	2	0.73	64.53	452	0	1	104.1851571	4.24	126	6.99	130	1.468	9.010669177	295.549949	7	3	91	1	1
65396	1	54	6	3	3	12983.36725	13800.31343	2.53	5.8	1.47	2	2	2	1	2.095	28.4	2	0.66	58.34	321.2	2	0	125.77908	3.9	98	5.44	58	0.655	7.952263309	225.844278	7	2	101	2	1
65398	2	80	6	3	2	18693.36507	19341.69182	2.53	6.5	1.45	1	2	2	2	2.9	21.5	1	0.65	57.46	309.3	0	0	118.1976298	4.76	184	10.21	208	2.348	9.859326657	211.9755231	7	1	92	1	2
65399	1	59	4	3	1	18753.57309	18839.99666	4.34	6.8	0.72	2	2	2	1	3.414	24.8	1	0.74	65.42	291.5	0	0	131.2092054	4.78	135	7.49	125	1.411	9.040441335	224.2029451	7	2	99	1	1
65401	1	55	3	3	5	31291.36051	35666.13848	1.4	4.7	2.79	2	2	2	1	3.827	24.4	2	0.9	79.56	339	0	0	87.60896846	7.01	83	4.61	70	0.79	7.974188669	194.5702035	7	2	91	2	1
65402	1	33	3	1	5	99283.36076	105284.9431	5	6	1.34	2	2	2	1	4.655	21.1	1	0.76	67.18	398.5	2	0	118.1192915	6.62	75	4.16	121	1.366	8.420131479	177.6647742	7	1	94	2	1
65403	1	52	3	1	4	31291.36051	35666.13848	1.16	5.7	0.93	1	2	2	1	2.9	39	2	0.72	63.65	285.5	2	0	114.6377541	3.75	85	4.72	157	1.773	8.805749881	343.4242454	7	2	91	1	1
65404	2	27	6	3	5	16929.83623	18593.69464	2.85	5.2	1.4	2	2	2	2	2.353	18.7	2	0.72	63.65	249.8	0	0	130.9512064	4.09	85	4.72	65	0.734	7.923891346	148.1767682	7	2	101	2	2
65406	1	20	3	3	5	104488.9146	106745.8366	0.22	5.1	1.29	2	2	2	2	2.9	23	2	1	88.4	452	0	1	95.26403216	5.43	75	4.16	104	1.174	8.268731832	190.1808321	7	1	98	2	1
65407	1	46	4	2	1	18790.64128	22550.06923	0.99	5.5	1.24	2	2	2	2	2.9	24.5	2	1.03	91.05	303.3	0	0	94.22945329	5.97	86	4.77	112	1.264	8.479698987	207.7526252	7	2	100	2	1
65410	2	71	6	3	2	13838.80594	14318.76598	3.7	6.1	1.55	2	2	2	2	2.948	20.5	1	0.82	72.49	321.2	0	0	92.61715116	5.25	86	4.77	144	1.626	8.731013415	178.985775	7	1	103	2	2
65416	1	23	6	3	5	18088.2136	18580.67315	2.15	5.4	2.09	2	2	2	1	1.241	22.9	2	1	88.4	350.9	0	0	92.5992135	3.7	87	4.83	62	0.7	7.899895323	180.9076029	7	1	98	2	2
65417	2	75	1	1	4	29145.67529	31446.34406	2.82	6.9	1.34	1	2	2	1	2.9	25.5	2	1.79	158.24	547.2	0	1	37.20559159	4.63	109	6.05	343	3.872	9.835931149	250.8162443	7	3	92	1	2
65421	2	70	1	1	2	27103.87517	29389.10087	0.65	6.1	0.98	2	2	2	1	2.379	38.5	2	0.58	51.27	309.3	0	0	138.5119496	4.37	102	5.66	200	2.258	9.230142999	355.3605055	7	1	95	2	2
65423	1	50	1	1	4	21506.05651	21429.79108	2.24	5.2	1.78	2	2	2	1	2.819	29.8	2	0.74	65.42	380.7	0	0	111.9576395	5.09	108	6	85	0.96	8.431635303	251.262732	7	2	95	2	1
65430	2	34	2	2	1	35353.00527	36099.35979	2.51	5.3	1.27	2	2	2	2	2.9	33.4	2	0.49	43.32	220.1	0	0	194.8325668	4.45	88	4.88	86	0.971	8.23853693	275.1671335	7	2	94	2	1
65431	1	73	4	3	4	8497.912951	8664.367847	1.47	6	1.89	1	2	1	1	2.353	25.4	1	1.27	112.27	297.4	0	0	67.37466735	4.63	109	6.05	77	0.869	8.342006124	211.8869555	7	2	100	2	1
65433	2	60	3	3	3	34073.95591	34748.96851	4.03	4.9	1.06	1	2	2	1	2.819	39.2	1	0.88	77.79	410.4	0	1	88.33653116	4.99	97	5.38	232	2.619	9.32830117	365.6694058	7	2	92	2	1
65434	2	34	6	3	1	15494.20476	16562.60133	5	4.5	1.37	2	2	2	2	2.9	22.3	2	0.61	53.92	350.9	0	0	151.3133334	4.24	142	7.88	66	0.745	8.452334619	188.487062	7	2	95	1	2
65436	1	28	6	3	5	15196.92397	16091.37375	1.1	5	1.01	2	2	2	2	3.181	31.2	2	0.98	86.63	315.2	0	0	91.07309106	4.65	89	4.94	87	0.982	8.261397308	257.755596	7	2	101	2	1
65440	1	61	4	2	1	7323.703412	7380.991723	2.67	5.6	1.29	1	2	1	1	2.9	22.8	1	1.05	92.82	220.1	0	0	87.0294544	3.39	92	5.11	96	1.084	8.392989588	191.3601626	7	2	100	2	2
65443	2	37	6	3	1	17978.14263	18308.05359	4.32	5.7	1.4	2	2	2	2	2.9	24.5	2	0.58	51.27	226	2	0	157.6511685	5.22	93	5.16	76	0.858	8.170185653	200.1695485	7	1	91	2	1
65446	1	65	4	1	1	8168.47072	10568.05481	1.73	6.1	1.19	2	2	2	1	3.853	28.1	1	1.33	117.57	410.4	0	0	65.40251716	6.1	133	7.38	214	2.416	9.563177963	268.7253008	7	2	90	1	1
65448	2	64	4	1	1	10346.03577	10764.44836	2.53	5.1	1.71	1	2	1	1	3.207	17.4	1	1.08	95.47	362.8	0	1	61.9040446	5.61	89	4.94	140	1.581	8.737131612	152.02609	7	1	99	2	1
65450	2	49	1	1	6	34954.17308	37266.07304	1.21	5.8	1.19	2	2	2	2	3.491	24.8	2	0.49	43.32	232	2	0	180.9014167	5.15	107	5.94	83	0.937	8.398522262	208.2833521	7	2	98	2	2
65451	2	33	3	3	1	87322.7576	94138.52245	4.2	4.9	1.03	2	2	2	2	2.198	29.1	2	0.77	68.07	285.5	0	0	116.3508129	3.67	81	4.5	81	0.914	8.095751129	235.5863578	7	2	91	2	2
65454	2	36	6	3	3	11329.57465	11407.36946	4.76	5.2	1.16	2	2	2	2	2.9	21.5	2	0.74	65.42	321.2	2	0	119.6782518	6.88	92	5.11	446	5.035	9.928960349	213.4726475	7	1	99	2	2
65457	1	25	6	3	5	13367.40674	13987.96924	4.44	5.3	1.37	2	2	2	2	2.095	24.9	2	0.96	84.86	297.4	1	0	95.43665826	3.72	95	5.27	42	0.474	7.598399329	189.2001433	7	1	92	2	1
65458	1	63	3	3	1	152458.7798	153888.6366	5	5	1.01	2	2	2	2	2.353	30.2	1	0.84	74.26	475.8	0	1	92.28978219	4.86	98	5.44	311	3.511	9.63161321	290.874719	7	2	94	2	1
65460	2	64	2	1	2	7608.893707	8232.851326	2.11	6.8	1.09	2	2	2	2	3.129	32	1	0.78	68.95	350.9	0	0	100.208911	5.66	104	5.77	301	3.398	9.658353983	309.0673275	7	2	100	1	1
65461	1	50	4	2	1	23775.73433	24432.76962	1.08	5.3	1.06	2	2	2	1	2.9	29.2	2	1.07	94.59	487.7	0	1	88.66268483	4.73	58	3.22	153	1.727	8.397733751	245.2138255	7	2	96	2	1
65462	2	49	3	3	3	149120.842	149985.9608	5	5.4	2.28	1	2	2	1	2.9	22.6	2	0.94	83.1	249.8	0	0	85.29797115	5.35	81	4.5	99	1.118	8.296421824	187.4991332	7	1	98	2	1
65464	2	29	4	3	1	18601.70604	17686.71705	2.96	4.5	1.53	2	2	2	2	2.56	30	2	0.79	69.84	267.7	0	0	104.2836244	4.27	91	5.05	34	0.384	7.344072851	220.3221855	7	1	90	2	1
65469	1	58	3	3	3	174520.7853	180467.973	2.53	6.2	0.93	2	2	2	1	3.051	44.2	2	0.87	76.91	356.9	0	0	90.12742195	4.78	102	5.66	166	1.874	9.043813421	399.7365532	7	1	95	2	1
65473	2	60	4	1	2	8308.628726	9015.10987	0.81	5.5	1.73	2	2	2	2	3.414	20.6	1	0.69	61	309.3	0	0	105.1835972	5.9	97	5.38	144	1.626	8.851377098	182.3383682	7	2	95	2	1
65474	2	63	2	3	1	10644.19965	11088.44024	2.72	8.4	0.98	2	2	2	2	2.9	23.4	2	0.44	38.9	291.5	0	0	194.637953	5.35	114	6.33	104	1.174	8.687442167	203.2861467	7	2	98	1	2
65475	2	44	4	2	1	15520.20456	18173.55341	5	5.7	1.29	2	2	2	2	2.9	47	1	0.77	68.07	339	2	0	98.69914343	3.96	90	5	69	0.779	8.040768994	377.9161427	7	1	96	2	2
65476	2	32	4	3	5	38151.59212	38761.14622	0.21	6.5	1.03	2	2	2	2	1.94	53.1	1	0.8	70.72	327.1	1	0	100.7472692	3.39	98	5.44	83	0.937	8.310660906	441.2960941	7	1	101	2	1
65477	2	50	2	2	3	26609.95229	27262.62107	2.96	5.4	2.15	2	2	2	2	2.9	25.6	2	0.45	39.78	184.4	0	0	198.7649926	6.21	80	4.44	107	1.208	8.361708289	214.0597322	7	1	93	2	2
65478	2	61	4	3	2	9680.216878	10112.42821	5	6.1	1.89	1	2	2	2	2.9	27.4	1	0.86	76.02	356.9	2	0	81.30390489	4.91	90	5	60	0.677	7.901007052	216.4875932	7	1	96	2	1
65479	1	51	4	3	1	21283.27273	21364.14018	3.7	6	1.32	2	2	2	2	2.9	48.9	1	1.41	124.64	469.9	0	1	64.22514106	5.17	101	5.61	111	1.253	8.631503538	422.080523	7	1	100	2	1
65481	2	62	4	2	2	12782.40521	13767.6977	0.54	6.2	1.16	1	2	2	2	2.9	37.9	1	0.88	77.79	339	0	0	78.91436335	5.35	91	5.05	131	1.479	8.692909649	329.4612757	7	1	100	2	2
65485	1	42	3	3	1	30407.48984	32596.44172	1.03	5.2	1.34	2	2	2	2	3.75	39.4	1	0.86	76.02	404.5	2	0	97.52303984	5.56	87	4.83	89	1.005	8.261397308	325.4990539	7	1	97	2	1
65488	1	38	3	3	1	15425.27486	16733.46252	2.1	5.5	1.6	2	2	2	1	2.9	23.3	2	0.85	75.14	321.2	0	0	100.8770883	5.15	101	5.61	46	0.519	7.750614733	180.5893233	7	1	90	2	1
65492	2	65	6	1	1	11342.71499	11512.58363	1.07	5.8	1.6	2	2	2	2	2.948	20.7	2	0.57	50.39	208.2	0	0	143.4620571	4.99	100	5.55	81	0.914	8.30647216	171.9439737	7	1	99	2	1
65498	2	39	7	2	4	16369.01329	16419.34258	0.65	5.5	1.37	2	2	2	1	2.9	33.7	2	0.56	49.5	237.9	0	0	162.4212881	3.9	89	4.94	255	2.879	9.336752734	314.6485671	7	3	91	2	1
65500	1	46	4	2	3	17787.52459	17931.02333	4.82	5.8	1.09	2	2	2	2	3.957	31.6	2	1	88.4	279.6	2	0	97.49914981	5.79	97	5.38	137	1.547	8.801544724	278.1288133	7	2	100	2	1
65501	2	24	3	3	5	53634.75481	54437.11373	0	5	1.24	2	2	2	2	1.422	22.8	2	0.56	49.5	232	2	0	179.2446424	2.9	89	4.94	38	0.429	7.433075349	169.474118	7	1	98	2	2
65503	2	44	1	1	1	33767.58463	34595.8104	1.02	6.2	0.78	2	2	2	2	3.233	42.8	2	0.55	48.62	333.1	0	0	161.8223902	4.99	140	7.77	187	2.111	9.479603859	405.7270452	7	2	102	1	2
65505	1	55	6	3	1	17839.84524	18404.71022	5	7.7	1.53	2	2	2	1	1.241	22.4	2	0.74	65.42	309.3	2	0	109.8123077	3.59	138	7.66	171	1.931	9.375770061	210.0172494	7	3	92	1	1
65506	1	50	1	1	5	30839.21385	30386.69592	0.68	10.6	0.91	2	2	2	2	2.9	27.6	2	0.86	76.02	249.8	0	0	94.13170499	7.58	319	17.71	1055	11.911	12.03333997	332.1201831	7	1	95	1	2
65508	1	31	2	3	1	32770.63029	33645.25829	4.45	4.8	1.09	2	2	2	2	2.9	28.3	2	1	88.4	469.9	2	1	87.15486306	5.09	76	4.22	160	1.806	8.712759975	246.5711073	7	2	95	2	1
65510	2	65	3	1	1	44238.53011	44780.24284	0.87	5.8	1.27	1	2	2	2	2.9	20.5	2	0.68	60.11	321.2	0	0	117.0311175	5.07	116	6.44	177	1.998	9.236592743	189.3501512	7	1	95	2	2
65513	1	32	1	2	1	47932.21315	49921.72976	3.04	5.3	0.62	2	2	2	1	2.9	42.6	1	0.64	56.58	309.3	2	0	144.9308746	4.84	113	6.27	942	10.635	10.88224591	463.5836759	7	1	92	2	1
65514	2	80	3	3	1	43425.03277	48500.7132	5	5.5	2.15	2	2	2	2	2.9	18.5	2	0.7	61.88	190.3	2	0	108.5094702	4.5	92	5.11	63	0.711	7.971776123	147.4778583	7	1	96	2	2
65517	2	25	1	3	1	39426.06152	41875.60447	2.7	5.3	1.58	2	2	2	2	2.9	26.4	2	0.63	55.69	202.2	2	0	155.1733846	4.45	88	4.88	120	1.355	8.571681377	226.2923883	7	2	94	2	1
65520	2	36	4	3	1	44274.06998	46208.10656	2.58	5.8	1.55	2	2	2	2	2.9	39.2	2	0.8	70.72	356.9	0	0	98.36697615	4.99	83	4.61	64	0.723	7.884576511	309.0753992	7	2	101	2	1
65522	2	71	4	1	2	11550.70039	12323.71566	0.54	5.7	1.29	1	2	2	2	2.9	28.1	1	1.32	116.69	458	0	1	48.08358192	5.43	156	8.66	187	2.111	9.587817444	269.4176702	7	2	93	1	1
65524	1	63	1	1	1	10596.14255	10856.48954	1.48	5.8	1.5	2	2	2	1	3.776	23	2	0.68	60.11	255.8	2	0	117.7759543	5.87	94	5.22	112	1.264	8.568646473	197.0788689	7	1	94	2	1
65525	2	69	2	3	2	11224.76435	11466.33634	1.84	6.5	1.24	1	2	2	1	2.9	45.2	1	0.77	68.07	416.4	0	1	100.1708563	5.04	126	6.99	284	3.206	9.792108965	442.6033252	7	1	101	2	2
65530	1	40	3	3	3	136880.7682	145646.0644	1.04	5.6	1.01	2	2	2	1	3.362	28	1	0.97	85.75	469.9	2	1	85.72061715	6.08	89	4.94	349	3.94	9.650561111	270.2157111	7	1	94	2	1
65534	2	31	4	3	5	27381.64598	28428.80636	0.18	5.9	1.34	2	2	2	2	2.431	30.9	2	0.69	61	226	0	0	120.2724892	4.11	92	5.11	58	0.655	7.889084407	243.7727082	7	2	95	2	2
65536	2	61	1	1	1	15876.87186	17178.83448	0.67	5.4	1.14	1	2	2	2	2.9	30.7	1	0.5	44.2	309.3	2	0	169.0459254	4.73	120	6.66	306	3.455	9.817929664	301.4104407	7	2	102	2	2
65539	1	27	6	3	5	13367.40674	13987.96924	4.44	5.1	1.27	2	2	2	2	3.776	27.1	2	0.84	74.26	452	0	1	109.6106892	5.53	94	5.22	90	1.016	8.349957272	226.2838421	7	1	92	2	1
65543	1	23	3	3	5	108373.0533	112114.1991	5	5.4	1.4	2	2	2	2	2.9	24.8	2	1.02	90.17	350.9	2	0	90.50711046	6.23	86	4.77	144	1.626	8.731013415	216.5291327	7	3	92	2	1
65545	1	28	3	3	6	116462.8857	124577.0227	5	5	1.45	2	2	2	2	2.457	21.3	1	1	88.4	267.7	0	0	88.97437958	4.42	84	4.66	97	1.095	8.312380597	177.0537067	7	1	93	2	1
65546	2	22	4	3	5	25052.37316	24265.26635	1.31	5.5	1.45	2	2	2	2	2.198	25.8	2	0.86	76.02	309.3	1	0	100.0049638	3.98	102	5.66	60	0.677	8.026170195	207.075191	7	1	92	2	1
65547	2	63	3	3	2	24832.70556	25238.4312	0.73	5.5	1.66	1	1	1	1	2.534	31.6	1	0.83	73.37	475.8	0	1	93.57413012	4.65	98	5.44	105	1.185	8.545780648	270.0466685	7	2	100	2	1
65548	2	47	3	3	1	99120.11693	103753.2165	4.16	5.3	1.09	1	2	2	2	3.517	46.7	1	0.82	72.49	398.5	0	1	100.7073105	5.51	110	6.11	183	2.066	9.216819338	430.4254631	7	2	98	2	1
65549	1	80	3	2	2	12291.15452	13189.87501	1.84	5.8	1.11	2	1	2	2	1.991	27.4	1	1.09	96.36	374.7	1	0	65.09094889	3.54	101	5.61	92	1.039	8.443761913	231.3590764	7	1	92	2	2
65550	1	31	2	1	6	34997.80045	36838.86454	3.36	5.2	1.29	2	2	2	2	2.9	38.2	2	0.75	66.3	356.9	2	0	121.4705301	5.15	114	6.33	184	2.077	9.257987025	353.6551044	7	2	96	2	1
65554	1	47	3	1	3	32980.71796	34973.41319	1.19	6.3	0.96	2	2	2	1	2.9	31.3	2	1.04	91.94	398.5	2	0	76.55009076	6.47	93	5.16	513	5.792	10.07972816	315.4954913	7	1	95	2	1
65555	2	20	3	3	5	53634.75481	56026.66848	0.45	5.5	1.68	2	2	2	2	1.991	19.2	2	0.67	59.23	273.6	1	0	151.2302386	3.98	79	4.39	50	0.565	7.588323677	145.6958146	7	1	98	2	2
65558	2	36	4	3	6	42489.10969	44345.17336	5	4.9	1.09	2	2	2	1	2.9	34.7	1	1.25	110.5	452	0	1	58.77342653	5.12	109	6.05	199	2.247	9.291505526	322.4152418	7	1	100	2	1
65562	2	62	4	3	5	9548.871949	9975.218868	1.36	6.5	1.19	1	2	2	1	2.069	49.2	1	0.98	86.63	452	0	1	69.69701356	4.29	124	6.88	209	2.36	9.469468637	465.8978569	7	2	95	1	2
65563	1	25	3	3	5	39260.97342	41280.17203	0.55	5.4	1.14	2	2	2	2	2.9	22.6	2	1	88.4	285.5	2	0	91.04502656	5.07	95	5.27	119	1.344	8.639853204	195.2606824	7	1	91	2	1
65564	2	36	4	3	4	19738.81952	19597.77357	0.37	5.4	1.16	2	2	2	2	4.913	44.7	1	0.75	66.3	333.1	2	0	105.9728144	6.88	97	5.38	163	1.84	8.975313999	401.1965357	7	3	90	2	2
65565	1	27	3	2	6	108410.7837	113500.0951	2.69	5.4	1.29	2	2	2	2	3	29	2	0.84	74.26	315.2	0	0	109.6106892	4.94	83	4.61	121	1.366	8.521483973	247.1230352	7	1	91	2	1
65566	2	30	3	3	1	85444.34906	88741.39879	1.95	5.2	1.68	2	2	2	2	2.9	29.6	2	0.82	72.49	184.4	2	0	110.3166965	4.53	82	4.55	60	0.677	7.807916629	231.1143322	7	3	91	2	1
65567	1	20	3	1	6	32375.32192	34954.78436	0.21	5	0.91	2	2	2	1	2.9	23.6	2	0.99	87.52	469.9	2	1	96.37534484	5.15	108	6	254	2.868	9.526318314	224.8211122	7	1	95	2	1
65571	2	74	6	1	2	13446.39743	14295.85875	0.65	6.6	1.5	1	2	2	2	1.5	27.3	1	0.57	50.39	273.6	0	0	139.7347512	3.49	122	6.77	92	1.039	8.632662441	235.6716846	7	1	93	1	2
65572	2	79	6	3	5	15984.88053	16163.12455	4.92	5.6	1.5	2	2	2	2	2.9	25	1	1.33	117.57	279.6	0	0	51.86745699	4.47	97	5.38	169	1.908	9.011462513	225.2865628	7	1	98	2	2
65573	1	44	4	3	3	22165.90606	22485.88477	3.58	5.9	0.88	2	2	2	1	2.9	42.8	1	1.08	95.47	475.8	0	1	90.02202156	4.65	85	4.72	126	1.423	8.585785983	367.4716401	7	1	96	2	1
65575	1	28	2	1	6	35669.2076	38557.9849	1.74	5.9	1.94	2	2	2	2	4.551	21.5	2	0.76	67.18	315.2	2	0	122.1254235	6.96	86	4.77	88	0.994	8.23853693	177.128544	7	2	94	2	1
65576	2	27	1	3	6	63207.04517	66153.5234	2.3	5.1	1.42	2	2	2	2	2.9	19.3	2	0.72	63.65	291.5	2	0	130.9512064	3.62	72	4	62	0.7	7.710653324	148.8156091	7	2	102	2	1
65577	1	54	4	3	1	15044.51588	15040.57783	5	5.2	0.88	2	2	2	2	2.9	41	2	0.95	83.98	309.3	0	0	100.1317243	3.93	101	5.61	243	2.743	9.41503478	386.016426	7	3	90	2	1
65581	1	46	4	2	1	28542.42107	31101.79129	2.58	5.9	1.22	2	2	2	1	2.9	25.9	1	0.88	77.79	452	0	1	112.9972372	5.53	86	4.77	123	1.389	8.573384471	222.0506578	7	2	101	2	1
65585	2	49	6	3	1	21956.01693	22136.94803	2.34	5.3	2.07	2	2	2	2	2.146	22.5	2	0.67	59.23	261.7	0	0	126.0775968	4.5	84	4.66	49	0.553	7.629489916	171.6635231	7	2	91	2	2
65586	2	35	4	2	1	32501.62343	34582.09893	0.46	5.7	1.11	2	2	2	2	2.9	39.1	1	0.88	77.79	345	2	0	88.62694048	5.09	84	4.66	136	1.535	8.650324504	338.2276881	7	2	97	2	1
65587	1	78	3	3	1	62466.13271	66344.89016	1.91	5.7	1.45	2	2	2	2	3.129	29.3	2	0.69	61	237.9	2	0	110.8947519	4.91	82	4.55	64	0.723	7.87245515	230.6629359	7	1	94	2	2
65590	2	43	4	2	5	18795.13833	22008.37295	2.07	5.7	1.66	1	2	2	2	2.069	33.1	1	0.79	69.84	261.7	2	0	96.26952167	4.11	84	4.66	75	0.847	8.055157732	266.6257209	7	2	93	2	1
65592	2	80	3	1	2	26010.20142	30173.31264	1.21	5.8	1.42	2	2	1	2	2.9	17.5	1	0.65	57.46	261.7	0	0	118.1976298	4.14	124	6.88	123	1.389	8.93931874	156.438078	7	2	95	2	2
65593	2	51	2	3	1	20178.07897	20795.43021	3.58	6	0.88	2	2	2	2	2.9	34	2	0.76	67.18	243.9	1	0	108.1290575	5.15	102	5.66	345	3.895	9.77537005	332.3625817	7	2	100	2	1
65594	2	60	4	2	4	10192.1889	10604.37964	1.74	6.1	2.09	2	2	2	1	2.56	21.9	1	0.82	72.49	505.6	0	1	86.18638882	5.9	106	5.88	249	2.811	9.48774481	207.7816113	7	1	99	1	1
65596	2	60	4	3	1	11896.06084	12427.20723	5	4.8	1.14	2	2	2	1	2.9	31.1	1	1.74	153.82	487.7	0	1	36.17312569	5.74	84	4.66	155	1.75	8.781094735	273.0920463	7	1	96	2	1
65599	2	56	4	3	1	12127.19414	12676.97766	4.2	7.4	1.16	1	2	2	1	2.9	43.8	1	1.02	90.17	339	0	0	67.94191851	4.47	145	8.05	126	1.423	9.119868469	399.4502389	7	3	90	1	1
65603	2	63	6	2	1	13656.52142	13861.04165	1.33	6.2	1.97	2	2	2	2	2.9	30.3	1	0.77	68.07	446.1	0	1	102.0379254	4.27	115	6.38	88	0.994	8.529121762	258.4323894	7	1	91	2	2
65604	1	29	6	3	1	9668.679611	9969.996889	3.82	5.6	1.42	2	2	2	1	2.9	23.7	2	1.07	94.59	475.8	0	1	81.70758524	6.52	87	4.83	135	1.524	8.678035717	205.6694465	7	1	102	2	1
65613	2	53	3	2	1	122472.8775	125201.3997	5	5.9	2.15	2	2	2	2	2.9	24	2	0.94	83.1	232	0	0	83.94996204	6.72	81	4.5	122	1.377	8.505323019	204.1277525	7	2	94	2	1
65619	1	20	1	2	5	50647.68231	53126.87466	3.67	5.3	1.11	2	2	1	2	2.9	31.5	2	0.83	73.37	339	2	0	118.1171178	4.89	90	5	123	1.389	8.618846845	271.4936756	7	2	96	2	1
65620	2	25	3	3	5	110849.0323	115406.9603	2.75	4.9	1.55	1	2	2	2	2.9	22.2	2	0.64	56.58	208.2	2	0	152.3787957	3.75	110	6.11	78	0.881	8.364042012	185.6817327	7	2	92	2	1
65621	1	63	4	2	1	8748.603912	9090.779024	5	6.2	1.14	1	2	2	1	2.224	38.8	1	1.27	112.27	499.6	1	1	69.42006932	3.83	137	7.6	87	0.982	8.692741864	337.2783843	7	1	96	1	1
65625	1	23	6	3	5	14690.01297	15450.35487	0.73	9.1	1.14	2	2	2	2	1.629	38.4	2	0.58	51.27	297.4	2	0	173.624654	3.83	235	13.04	208	2.348	10.10397641	387.9926943	7	3	91	1	1
65632	2	42	2	3	3	34639.99654	35471.4142	1.7	5.6	1.86	2	2	2	2	2.9	28.7	2	0.43	38.01	136.8	0	0	217.0180441	3.65	87	4.83	51	0.576	7.704586571	221.1216346	7	1	102	2	1
65633	1	57	3	3	5	31699.9981	36617.55692	0.04	5.5	1.19	2	2	2	1	2.146	26.8	2	1.07	94.59	345	2	0	71.2338756	4.22	113	6.27	163	1.84	9.127990839	244.6301545	7	1	98	1	1
65634	2	61	4	3	2	9113.905743	9695.883475	5	5.9	1.34	2	2	2	2	2.9	39.2	1	0.56	49.5	279.6	2	0	133.3870397	5.07	92	5.11	94	1.061	8.371936179	328.1798982	7	3	90	2	2
65635	2	29	4	2	5	22225.09847	22243.48098	0.81	10.7	1.32	2	2	2	2	3.129	30.8	2	0.56	49.5	166.5	0	0	155.1203575	4.86	151	8.38	73	0.824	8.614592097	265.3294366	7	2	97	1	2
65636	2	51	4	1	1	19323.41478	18794.57885	5	5.1	1.6	1	2	2	1	2.9	28.9	2	0.84	74.26	214.1	0	0	86.63423243	5.38	87	4.83	68	0.768	7.992268643	230.9765638	7	2	91	2	1
65637	1	66	4	3	3	6358.062034	6283.458155	3.49	4.9	1.45	2	2	2	1	2.508	25.5	2	0.95	83.98	333.1	2	0	96.13470747	4.34	87	4.83	78	0.881	8.129469765	207.301479	7	1	99	2	1
65641	2	33	3	2	3	74517.75139	83352.70696	0.89	5.6	0.72	2	2	2	1	2.9	34.5	2	1.03	91.05	368.8	0	1	83.1697817	5.61	101	5.61	601	6.785	10.32056827	356.0596053	7	2	94	2	1
65642	2	41	3	3	1	96255.67455	98150.90996	5	4.8	1.37	2	2	2	2	4.008	34.6	2	0.69	61	410.4	0	1	126.3604242	5.97	71	3.94	116	1.31	8.323122888	287.9800519	7	2	94	2	2
65645	1	80	3	3	1	38666.70316	42427.76922	1.61	5.9	1.19	2	2	2	2	3.543	24.1	2	1.15	101.66	416.4	2	0	61.18788948	5.43	155	8.6	134	1.513	9.248117736	222.8796374	7	2	91	1	2
65647	2	29	3	2	1	52701.33172	59294.43396	1.04	5.5	0.88	2	2	2	2	2.302	33.3	2	0.75	66.3	362.8	0	1	123.126223	3.85	101	5.61	135	1.524	8.827248115	293.9473622	7	1	94	2	1
65648	1	61	4	2	3	7101.739553	7379.502561	1.74	4.9	0.8	1	2	2	1	3	29.2	1	1.32	116.69	588.9	0	1	66.8307593	5.51	110	6.11	355	4.008	9.879450975	288.4799685	7	2	100	2	1
65649	2	37	4	3	5	26428.87456	27145.22781	4.09	5.1	2.69	2	2	2	2	2.172	25.9	1	0.89	78.68	273.6	2	0	86.49750014	5.04	84	4.66	34	0.384	7.264030143	188.1383807	7	2	99	2	1
65650	2	79	6	3	2	20101.58123	20798.748	2.53	5.5	2.09	1	2	2	2	2.276	20.2	2	0.53	46.85	166.5	0	0	149.9703468	4.97	90	5	113	1.276	8.534050308	172.3878162	7	3	92	2	2
65653	2	30	4	1	1	33506.46286	33906.16963	0.65	5.6	1.29	2	2	2	1	3.414	40.9	2	0.81	71.6	273.6	2	0	100.6229967	5.12	84	4.66	71	0.802	8.000349495	327.2142944	7	2	96	2	2
65655	2	54	4	2	3	16741.03488	16786.3856	2.53	5.3	4.53	2	2	2	1	2.9	26.3	1	0.59	52.16	285.5	2	0	128.7376031	7.89	101	5.61	143	1.614	8.884817967	233.6707125	7	2	95	2	1
65658	2	49	4	3	5	29448.83407	28780.79861	4.92	5.3	1.84	2	2	2	2	2.9	31.3	2	1.1	97.24	380.7	0	1	63.9834437	5.53	92	5.11	80	0.903	8.210668031	256.9939094	7	1	97	2	1
65659	2	71	4	1	2	12344.92969	13268.28836	0.74	5.4	1.6	2	2	2	2	2.9	21.9	2	0.6	53.04	232	0	0	119.4407677	6.1	84	4.66	235	2.653	9.197255132	201.4198874	7	1	93	2	2
65660	2	73	3	1	2	36122.70895	47794.07665	0.75	5.8	1.32	1	2	2	1	3.672	51.8	1	0.75	66.3	374.7	0	1	102.0852061	5.9	84	4.66	179	2.021	8.925055424	462.317871	7	1	97	2	1
65661	2	38	2	2	3	35678.16279	37949.43522	0.52	5.7	1.45	2	2	2	1	2.9	24.5	2	0.7	61.88	226	0	0	126.2114745	5.25	70	3.89	123	1.389	8.367532417	205.0045442	7	2	99	2	1
65662	2	31	4	2	5	33506.46286	35016.98506	1.62	4.4	1.68	1	2	2	2	2.9	41.6	1	0.9	79.56	267.7	0	0	88.51202852	3.9	85	4.72	26	0.294	7.007600614	291.5161855	7	2	96	2	2
65663	2	24	3	2	1	52701.33172	53172.51756	0.74	5.4	1.34	2	2	2	1	3.879	30.4	2	0.53	46.85	285.5	0	0	191.0032747	5.87	104	5.77	125	1.411	8.779557456	266.8985467	7	1	94	2	2
65669	1	47	3	3	3	152858.5098	159007.058	4.41	7.1	1.03	2	2	2	1	2.25	40.1	1	0.73	64.53	350.9	0	0	115.1668804	4.14	176	9.77	203	2.292	9.790542794	392.600766	7	1	95	1	1
65672	2	22	7	3	5	30275.27431	33292.20426	0.92	5.4	1.47	2	2	2	2	2.121	23.5	2	0.74	65.42	267.7	1	0	132.2613161	3.93	87	4.83	56	0.632	7.798112629	183.2556468	7	2	101	2	1
65674	2	80	4	1	2	17285.49241	17948.07076	1.8	6.4	1.09	1	2	2	1	2.9	31	1	1.3	114.92	535.3	0	1	47.76685829	4.76	86	4.77	238	2.687	9.233470789	286.2375945	7	1	102	2	1
65675	1	66	1	3	1	11568.87634	11794.34788	4.42	6.3	1.11	1	2	2	1	2.172	44.8	2	1.2	106.08	475.8	1	1	60.5752858	4.22	111	6.16	189	2.134	9.258130036	414.7642256	7	1	102	2	1
65676	2	35	3	1	1	71034.15399	75000.65969	2.6	5.1	1.63	2	2	2	2	2.9	22.6	2	0.79	69.84	237.9	0	0	111.6170583	4.91	87	4.83	103	1.163	8.407489926	190.0092723	7	1	98	2	1
65678	1	33	3	2	6	12697.2637	13996.98509	1.07	5.8	1.01	2	2	2	1	5.043	27.7	2	1.09	96.36	285.5	2	0	77.90934269	6.93	92	5.11	178	2.01	9.010424947	249.588771	7	1	91	2	1
65679	1	69	7	3	3	10298.19878	10826.99849	0.72	5.6	0.96	2	2	1	1	2.9	24.1	1	1.74	153.82	237.9	0	0	39.09829785	3.44	100	5.55	139	1.569	8.846496939	213.2005762	7	1	95	2	1
65680	2	44	6	3	1	16162.24986	16822.94215	5	5.3	1.76	2	2	2	2	2.9	23.9	2	0.67	59.23	237.9	0	0	128.8625832	6.1	73	4.05	384	4.335	9.547954813	228.19612	7	3	91	2	2
65682	2	57	3	3	3	143785.1155	143265.9669	5	5.5	1.24	2	2	2	2	2.9	27.1	2	0.77	68.07	297.4	0	0	104.1322269	4.97	87	4.83	149	1.682	8.776707244	237.8487663	7	1	99	2	1
65683	1	51	6	1	1	7879.750437	7851.284287	2.01	6.2	1.01	2	2	2	1	2.9	25.2	2	0.71	62.76	279.6	0	0	116.9631803	3.88	99	5.5	68	0.768	8.121480375	204.6613054	7	2	92	2	2
65687	2	55	3	1	3	23128.73662	23721.94154	0.79	6.7	1.34	1	2	2	1	2.9	33.3	1	0.55	48.62	273.6	0	0	154.6556815	3.39	147	8.16	183	2.066	9.506771559	316.5754929	7	2	101	1	2
65688	2	54	3	3	1	187291.0986	186266.152	5	5.6	1.68	1	2	2	1	4.189	25	1	0.72	63.65	291.5	2	0	113.7628372	6.47	94	5.22	115	1.298	8.59507973	214.8769933	7	2	91	2	1
65699	1	50	3	2	3	152467.088	154000.8773	2.24	5.7	1.27	2	2	2	2	2.9	31	2	0.99	87.52	267.7	0	0	80.01734242	6.21	91	5.05	90	1.016	8.317521996	257.8431819	7	1	94	2	1
65702	2	62	1	3	2	10999.00871	11458.05742	1.49	6.3	1.78	2	2	2	2	2.9	28.9	1	0.73	64.53	309.3	2	0	108.8699329	6.75	109	6.05	202	2.281	9.306468399	268.9569367	7	3	92	2	2
65705	2	63	1	1	4	15207.31241	15975.32974	0.99	6.9	1.55	1	2	2	2	1.836	35.2	1	3.36	297.02	481.8	0	1	18.63701656	4.22	42	2.33	160	1.806	8.119696253	285.8133081	7	1	92	1	2
65707	1	75	3	2	1	62703.9975	73870.69502	3.04	5.6	1.86	1	2	2	2	2.9	27.9	1	1.27	112.27	333.1	2	0	55.28548428	5.2	93	5.16	127	1.434	8.683639399	242.2735392	7	1	94	2	1
65708	2	80	3	1	2	35334.70309	40990.26479	1.25	5.6	1.4	2	2	2	2	2.9	26.9	2	0.76	67.18	267.7	0	0	98.68517051	5.79	146	8.1	111	1.253	8.999989642	242.0997214	7	1	101	1	2
65711	1	46	6	2	1	11113.60284	11073.45418	2.53	7.9	1.19	2	2	2	1	3.672	27.6	1	0.93	82.21	356.9	2	0	87.47196569	5.33	162	8.99	85	0.96	8.837100411	243.9039713	7	3	90	1	1
65712	1	75	2	3	1	14090.08348	14599.28424	2.24	5.8	1.09	1	2	2	1	1.552	36	1	1.4	123.76	350.9	0	0	49.40476741	3.26	104	5.77	126	1.423	8.787525626	316.3509225	7	2	90	2	1
65714	1	72	3	2	1	64271.59743	68262.46299	4.95	8.3	1.06	2	2	2	2	2.9	28	1	0.99	87.52	327.1	0	0	74.3081651	3	241	13.38	172	1.942	9.93914423	278.2960384	7	1	94	1	2
65716	2	54	3	2	1	42559.48772	42454.39343	1.57	5.8	1.09	1	2	1	1	2.9	33.8	1	0.76	67.18	446.1	0	1	106.8816698	5.4	182	10.1	316	3.568	10.26660172	347.0111381	7	1	98	1	1
65722	2	39	1	1	6	37237.57005	37476.35916	0	5.2	1.63	2	2	2	1	2.9	24.5	2	1.03	91.05	339	0	0	80.3966173	5.77	90	5	151	1.705	8.823942327	216.186587	7	2	97	2	1
65726	1	23	6	3	5	15196.92397	16091.37375	1.1	5.4	1.53	2	2	2	2	3.362	22	2	0.9	79.56	285.5	0	0	104.5710436	5.64	89	4.94	143	1.614	8.758333819	192.683344	7	2	101	2	2
65730	2	52	4	3	1	16181.16997	16457.81427	4.86	5.7	1.29	1	2	2	2	2.9	37	2	0.82	72.49	279.6	0	0	88.72677768	6.47	80	4.44	192	2.168	8.946374826	331.0158686	7	2	100	2	2
65735	2	69	2	3	2	9104.567599	9484.550932	2.69	5.5	1.24	2	2	2	2	2.9	30.9	1	0.56	49.5	196.3	0	0	144.6580812	4.42	96	5.33	147	1.66	8.861633598	273.8244782	7	2	93	2	1
65736	1	71	6	2	1	16439.47551	17615.98168	1.18	6.9	1.14	2	2	1	1	1.034	28.2	1	1.13	99.89	374.7	0	0	63.97054933	2.77	113	6.27	110	1.242	8.734721004	246.3191323	7	1	100	1	1
65737	2	53	3	2	1	33274.64594	34015.95791	3.34	5.9	1.11	1	2	2	1	4.862	28.2	2	0.77	68.07	303.3	0	0	105.6816902	7.14	102	5.66	220	2.484	9.325453179	262.9777796	7	2	95	2	2
65738	1	35	3	2	1	18025.27995	19114.89054	0.93	5.4	0.88	1	2	2	1	3.284	26.9	2	0.93	82.21	327.1	0	0	92.46192119	4.94	96	5.33	152	1.716	8.895081532	239.2776932	7	1	97	2	1
65739	1	71	3	3	1	58205.32438	61609.05258	3.06	6.3	1.55	1	1	2	1	2.302	23.6	1	0.87	76.91	321.2	2	0	86.50224649	4.14	87	4.83	51	0.576	7.704586571	181.8282431	7	2	98	2	1
65740	1	68	4	3	3	10098.44323	10212.20306	5	7.3	1.53	1	2	2	1	2.9	38.8	2	0.81	71.6	469.9	2	1	114.8549316	6.15	97	5.38	193	2.179	9.144253987	354.7970547	7	1	102	1	1
65741	1	26	1	1	6	38560.50212	39812.43256	1.09	4.8	0.91	2	2	2	1	2.948	31.3	2	0.65	57.46	380.7	0	0	148.4897395	4.71	88	4.88	162	1.829	8.871785969	277.6869008	7	2	102	2	1
65742	1	30	1	2	5	34887.43995	35069.15459	5	5.3	1.11	2	2	2	2	2.9	23.7	2	0.97	85.75	380.7	1	0	90.87571746	5.02	89	4.94	124	1.4	8.615770755	204.1937669	7	2	94	2	1
65745	1	27	3	3	1	69082.16695	70155.79039	3.44	5.3	1.03	2	2	2	1	2.767	28.1	2	1.04	91.94	422.3	2	1	85.66723129	4.37	90	5	102	1.152	8.431635303	236.928952	7	2	103	2	1
65748	1	64	4	3	3	7907.095293	7814.315452	1.3	9.7	1.78	2	2	2	1	3.853	25	2	0.75	66.3	303.3	0	0	127.0765559	5.95	266	14.77	64	0.723	9.049232212	226.2308053	7	2	97	1	1
65751	1	54	1	2	1	22446.30804	22366.70825	0.03	7.4	1.06	2	2	2	1	3.103	26.2	2	0.81	71.6	321.2	0	0	99.30483718	5.59	123	6.83	293	3.308	9.799209784	256.7392963	7	2	94	1	1
65752	1	21	6	3	5	14385.65373	15564.9668	2.53	5.1	1.37	2	2	2	2	2.121	22.5	2	0.8	70.72	327.1	0	0	122.0286163	3.85	88	4.88	66	0.745	7.973844376	179.4114985	7	2	101	2	2
65753	2	30	3	2	6	27738.89034	33497.78069	0.3	5.4	1.24	2	2	2	2	1.862	37.3	2	0.75	66.3	226	0	0	122.2817755	3.39	83	4.61	47	0.531	7.575841029	282.5788704	7	2	101	2	1
65754	2	50	1	1	5	28701.15528	32172.51458	2.53	5.9	1.03	1	2	2	2	4.034	43.7	1	0.71	62.76	345	0	0	117.4343108	5.97	95	5.27	178	2.01	9.042513261	395.1578295	7	3	92	1	2
65757	2	45	3	2	5	21857.7565	21879.21985	1.45	5.5	1.06	1	2	2	1	3.129	35.8	1	0.61	53.92	249.8	2	0	142.9437854	4.91	93	5.16	136	1.535	8.752107198	313.3254377	7	2	97	2	1
65758	2	67	6	1	1	12403.52291	13236.98912	0.65	7.1	1.4	2	1	2	2	1.733	24.3	1	0.51	45.08	309.3	0	0	162.1096546	3.67	136	7.55	104	1.174	8.863898604	215.3927361	7	1	93	1	2
65760	1	41	1	3	1	37402.70356	37784.38386	3.8	5.9	1.14	2	2	2	2	2.9	28.9	2	1	88.4	362.8	0	0	82.34607923	5.69	84	4.66	121	1.366	8.533460164	246.6169987	7	2	102	2	1
65761	1	31	3	3	1	67671.21344	73410.27787	5	5.1	1.06	2	2	2	2	2.9	23.2	2	1.05	92.82	279.6	0	0	82.38329798	4.11	82	4.55	187	2.111	8.944680684	207.5165919	7	3	90	2	1
65763	2	68	4	2	2	8308.628726	8949.073879	2.69	6.1	1.34	2	2	2	2	2.9	26.6	1	0.92	81.33	345	0	0	73.57565071	5.74	89	4.94	192	2.168	9.052984561	240.8093893	7	2	95	2	2
65764	2	73	3	2	1	63767.91374	65948.76781	1.91	5.7	1.19	1	2	2	1	2.534	35.8	2	0.67	59.23	291.5	0	0	116.2768307	5.07	92	5.11	277	3.127	9.452658903	338.4051887	7	1	94	2	2
65765	2	20	3	2	5	128575.9772	134245.6966	1.42	5.3	1.71	2	2	2	1	2.9	20	2	0.76	67.18	214.1	2	0	130.7585434	4.14	92	5.11	60	0.677	7.922985959	158.4597192	7	1	102	2	1
65768	2	50	3	3	2	38954.13578	39992.58993	1.3	5.6	1.45	2	2	2	2	2.9	32.3	1	0.8	70.72	315.2	2	0	102.3248915	6.65	83	4.61	207	2.337	9.058412221	292.5867147	7	1	91	2	2
65770	1	40	1	1	6	37402.70356	40836.29769	1.79	5.2	0.96	2	2	2	1	2.9	25.9	2	0.74	65.42	261.7	0	0	117.1457308	5.38	80	4.44	273	3.082	9.298351249	240.8272974	7	2	102	2	1
65771	1	55	7	3	1	16575.81742	16910.3933	2.97	5.5	1.22	2	2	2	1	2.9	28.9	1	0.72	63.65	356.9	1	0	113.339873	7.84	90	5	250	2.823	9.328123408	269.5827665	7	1	94	2	1
65772	2	80	4	2	4	20131.90478	20903.5903	1.31	8.3	1.22	1	2	2	2	1.396	30.4	1	2.24	198.02	368.8	2	1	25.49359565	3.03	254	14.1	78	0.881	9.200895913	279.7072358	7	1	92	1	2
65773	1	34	4	3	1	22937.91372	23181.84617	3.47	10	1.24	2	2	2	2	2.9	49.7	1	0.98	86.63	535.3	2	1	106.1147016	5.97	278	15.43	230	2.597	10.37255324	515.5158961	7	1	100	1	1
65774	1	24	1	1	6	37911.43742	38428.19956	1.98	5.6	0.78	2	2	2	2	2.612	34.9	2	1.1	97.24	398.5	0	0	82.24092908	4.81	103	5.72	279	3.15	9.572793589	334.0904963	7	2	103	2	1
65775	2	49	4	2	3	18494.18124	18934.26449	2.43	5.2	1.58	2	2	2	2	2.9	44.1	1	0.89	78.68	368.8	0	1	81.7031314	4.29	70	3.89	48	0.542	7.426549072	327.5108141	7	2	99	2	2
65781	2	41	6	3	5	15091.58823	15171.39168	1.15	7.5	1.01	2	2	2	2	3.698	27.5	1	0.85	75.14	410.4	0	1	99.33298479	5.53	123	6.83	171	1.931	9.260700731	254.6692701	7	1	93	1	2
65782	2	53	4	3	1	22565.64463	22012.54118	5	5.2	0.98	2	2	2	2	2.56	34.8	2	0.8	70.72	345	0	0	90.93911581	4.09	107	5.94	100	1.129	8.58485184	298.752844	7	1	97	2	2
65783	1	25	3	3	5	124820.0271	131239.5426	3.78	5	1.24	2	2	2	2	2.741	24.8	2	0.76	67.18	428.3	1	1	124.9675747	4.27	74	4.11	54	0.61	7.599901959	188.4775686	7	1	91	2	1
65784	2	57	4	3	3	17622.14198	17298.28124	2.58	5	1.4	2	2	2	1	3.026	25.9	1	0.91	80.44	339	2	0	77.22683054	5.22	82	4.55	147	1.66	8.704004653	225.4337205	7	2	95	2	1
65787	1	39	3	3	3	86986.68246	91060.13641	2.38	5.3	1.24	2	2	2	2	3.181	28.4	2	0.78	68.95	279.6	2	0	110.8089302	4.78	93	5.16	67	0.756	8.044144932	228.4537161	7	2	94	2	1
65791	1	24	7	3	5	19775.09911	19464.25568	5	5.4	2.53	2	2	2	2	2.9	34.1	2	1.11	98.12	392.6	2	0	81.38651441	4.45	78	4.33	27	0.305	6.959398512	237.3154893	7	1	96	2	1
65797	2	52	4	3	3	19735.32836	19287.64004	4.48	6.1	1.42	2	2	2	2	2.431	31.8	2	0.78	68.95	261.7	0	0	93.99802388	4.32	95	5.27	87	0.982	8.32663783	264.787083	7	1	90	2	1
65798	2	26	2	2	1	42621.8812	43251.53519	0.57	5	1.66	2	2	2	2	3.543	38.5	2	0.49	43.32	362.8	0	1	205.7368957	5.64	103	5.72	83	0.937	8.360422415	321.876263	7	2	102	2	2
65799	1	21	6	3	5	15572.11754	16108.23136	4.44	5	1.01	2	2	2	2	2.9	27.9	2	1.07	94.59	309.3	0	0	87.24060173	3.72	84	4.66	97	1.095	8.312380597	231.9154187	7	2	94	2	1
65800	2	61	3	3	1	153418.2925	156457.5428	5	5.3	1.37	1	2	2	1	2.534	31	1	0.69	61	285.5	2	0	116.5693142	4.81	96	5.33	181	2.043	9.069698042	281.1606393	7	1	92	2	1
65804	1	59	3	3	1	185033.9906	192737.1625	4.96	5.6	1.06	2	2	2	1	2.586	31.6	1	1.25	110.5	386.6	2	0	59.11816364	5.07	88	4.88	284	3.206	9.433163872	298.0879784	7	1	97	2	1
65807	1	49	3	3	1	108408.3754	108975.7821	4.16	5.8	1.32	2	2	2	2	4.37	31.6	1	1.14	100.78	327.1	0	0	68.27473859	6.18	109	6.05	89	1.005	8.486837071	268.1840515	7	2	98	2	1
65808	1	65	4	2	1	7323.703412	7610.147862	2.46	6.2	1.73	1	2	2	2	2.405	26.2	1	1.26	111.38	398.5	2	0	69.61320802	4.47	96	5.33	57	0.644	7.914252279	207.3534097	7	2	100	2	1
65812	1	30	6	3	1	14894.7633	16100.12857	1.35	5.9	1.09	2	2	2	1	3.155	21.9	2	0.74	65.42	249.8	2	0	124.190687	4.63	85	4.72	64	0.723	7.908387159	173.1936788	7	2	92	2	2
65820	1	77	6	1	2	9681.885604	10696.88228	0.74	6	1.58	2	1	1	2	2.9	26.4	1	1.36	120.22	517.5	0	1	50.81319829	4.34	94	5.22	138	1.558	8.777401287	231.723394	7	1	93	2	1
65822	1	63	3	1	2	88617.79543	89088.67369	2.2	5.5	1.19	1	2	2	1	3.931	30.2	2	1	88.4	285.5	2	0	75.46957723	5.69	95	5.27	109	1.231	8.552077593	258.2727433	7	1	91	2	1
65823	1	37	1	1	4	46446.75778	47702.38787	0.33	5.2	1.11	2	2	2	1	2.483	29.5	1	1.04	91.94	327.1	2	0	80.35938884	4.53	91	5.05	176	1.987	8.988196321	265.1517915	7	1	102	2	1
65824	1	57	3	3	5	104228.4384	104101.3467	5	5.9	0.91	2	1	2	1	2.9	30.5	1	0.98	86.63	261.7	1	0	78.83527041	3.34	88	4.88	125	1.411	8.612503371	262.6813528	7	2	95	2	1
65827	1	42	1	3	6	37402.70356	37112.27659	5	6.2	1.01	2	2	2	2	2.9	29	2	1.1	97.24	446.1	2	1	73.40933401	5.17	117	6.49	198	2.235	9.357293785	271.3615198	7	2	102	2	1
65828	2	22	3	3	6	118761.8138	123645.1022	1.74	5.1	1.58	2	2	2	1	2.9	23.5	2	0.88	77.79	232	0	0	108.2912186	5.2	85	4.72	100	1.129	8.354674262	196.3348452	7	3	91	2	1
65837	1	66	4	3	3	11212.4694	11300.17686	2.53	6.5	1.03	2	2	1	1	1.991	31.2	1	1.42	125.53	452	0	1	60.45503824	3.7	304	16.88	129	1.456	9.883692925	308.3712193	7	1	100	1	2
65838	1	63	2	3	1	11061.17435	11020.28802	2.65	6.8	1.27	1	2	2	1	3.776	30.7	1	0.89	78.68	398.5	2	0	86.33280458	5.97	120	6.66	189	2.134	9.336091577	286.6180114	7	1	95	1	1
65841	1	63	3	3	5	85242.61479	86042.07504	5	5.7	1.32	1	2	2	1	3.801	34.2	1	0.75	66.3	333.1	0	0	105.1843722	6.03	109	6.05	183	2.066	9.207686855	314.9028904	7	1	93	2	1
65846	2	61	2	3	1	7278.790659	7582.574348	5	5.3	1.53	2	2	2	2	2.9	24.1	1	0.59	52.16	243.9	0	0	139.6538364	5.97	121	6.72	188	2.123	9.339085328	225.0719564	7	2	93	2	2
65849	1	74	3	2	1	17753.40696	18715.91069	1.29	5.6	1.09	1	2	2	1	2.9	38.8	2	1.14	100.78	410.4	2	0	62.79366202	5.61	113	6.27	151	1.705	9.051520475	351.1989944	7	1	101	2	1
65851	2	20	1	2	5	50915.06085	56529.78018	0.65	5.3	0.88	2	2	2	2	2.9	42.1	2	0.5	44.2	291.5	0	0	211.9910737	2.9	94	5.22	188	2.123	9.086589565	382.5454207	7	3	92	2	2
65852	2	29	2	3	6	40212.91463	41314.6749	5	4.7	2.51	1	2	2	2	2.172	22	2	0.97	85.75	214.1	0	0	91.50328249	5.22	72	4	107	1.208	8.256347773	181.639651	7	2	92	2	1
65854	1	56	7	2	1	11690.44402	12008.40753	3.14	5.6	1.29	2	2	2	2	2.664	24.5	1	1	88.4	356.9	2	0	77.29579694	4.34	95	5.27	72	0.813	8.13739583	199.3661978	7	3	90	2	1
65856	1	63	4	3	1	8060.574062	8123.626407	1.61	5.1	1.06	2	2	2	1	2.9	36.2	2	0.71	62.76	428.3	2	1	135.8070772	4.24	89	4.94	142	1.603	8.751316247	316.7976481	7	1	93	2	1
65857	2	64	3	3	3	97050.0184	96721.70313	5	6.2	1.45	1	2	2	2	2.9	25.7	1	0.64	56.58	237.9	0	0	125.9075647	6.13	88	4.88	215	2.427	9.154827662	235.2790709	7	1	99	2	1
65862	1	54	3	3	3	27227.93711	27194.73651	1.1	5.8	0.67	1	2	2	1	2.9	28.6	1	0.87	76.91	303.3	0	0	91.44435436	6.47	92	5.11	1210	13.661	10.92701704	312.5126872	7	1	101	2	1
65863	2	33	6	3	5	15817.0411	15849.33818	4.59	5.3	1.71	2	2	2	2	2.431	19.7	2	0.49	43.32	291.5	0	0	196.0168666	4.63	88	4.88	89	1.005	8.272826004	162.9746723	7	2	92	2	2
65867	2	60	3	3	3	37934.46964	38685.95986	1.98	5.7	2.07	2	2	2	2	2.9	34.5	2	0.74	65.42	279.6	0	0	107.8896888	6.49	80	4.44	236	2.664	9.152711259	315.7685384	7	1	94	2	1
65868	1	70	3	3	6	53069.07748	57205.2444	5	5.4	0.83	1	2	2	2	2.9	29.3	2	1	88.4	267.7	1	0	73.87255951	4.78	106	5.88	262	2.958	9.538636417	279.482047	7	2	90	2	1
65869	2	66	4	2	2	9518.80186	10252.5295	1.16	6.1	1.14	2	2	2	2	2.974	40	1	0.84	74.26	428.3	0	1	82.21647616	4.58	112	6.22	104	1.174	8.66974259	346.7897036	7	2	100	2	1
65874	2	43	3	3	1	127315.3356	127929.0148	2.77	5.3	1.5	2	2	2	2	3.724	25.5	2	0.62	54.81	267.7	1	0	141.5871834	6.05	86	4.77	167	1.885	8.879193928	226.4194452	7	1	91	2	1
65876	1	36	4	3	1	21288.18311	20984.73716	0	6.7	1.4	2	2	2	1	1.164	46	1	0.87	76.91	529.4	2	1	120.3389017	3.34	96	5.33	154	1.739	8.908153613	409.7750662	7	1	102	1	1
65879	2	32	1	3	1	45655.09069	45995.96139	5	5.2	0.93	2	2	2	2	2.198	25.9	2	0.6	53.04	249.8	0	0	156.1370825	3.7	92	5.11	105	1.185	8.482601747	219.6993852	7	3	92	2	1
65880	2	26	1	3	5	53638.26064	61764.51339	1.47	5.1	1.86	2	2	2	2	3.233	25.8	2	0.59	52.16	214.1	2	0	166.0486074	5.33	89	4.94	35	0.395	7.350837251	189.6516011	7	2	96	2	1
65883	1	79	4	2	4	7199.330978	7568.243922	0.64	6.2	1.09	2	2	2	2	2.9	21.9	1	1.09	96.36	463.9	0	1	79.0919331	5.87	104	5.77	95	1.073	8.50512061	186.2621414	7	1	93	2	2
65885	1	69	3	3	6	21941.54433	21717.57353	1.16	5.9	0.7	2	2	2	1	2.431	21.9	1	0.58	51.27	214.1	2	0	138.9171225	4.09	104	5.77	189	2.134	9.192990734	201.3264971	7	1	99	2	1
65889	1	30	2	3	5	37080.52646	37488.44633	1.57	4.5	1.03	2	2	2	2	2.017	33.9	2	1.07	94.59	368.8	1	0	81.1472029	3.54	105	5.83	91	1.027	8.471672676	287.1897037	7	1	103	2	1
65892	2	80	3	1	2	25840.95927	28861.34735	0.86	5.4	1.63	1	2	2	2	2.87	28.3	1	1.23	108.73	374.7	2	1	56.61875075	4.91	105	5.83	77	0.869	8.304618591	235.0207061	7	1	101	2	2
65893	2	55	4	3	5	16058.14293	16013.01864	1.18	10.2	1.14	1	2	2	2	2.9	35.2	1	1.04	91.94	315.2	2	0	66.67982852	9.28	242	13.43	325	3.669	10.57961573	372.4024736	7	2	95	1	2
65896	2	31	3	2	5	89807.04764	92868.80428	0.44	5	1.63	2	2	2	1	2.9	26.7	1	0.59	52.16	345	1	0	160.2243076	5.51	81	4.5	76	0.858	8.032035314	214.4553429	7	1	94	2	1
65898	1	66	4	3	1	5950.975297	5997.525697	1.11	5.6	1.24	2	2	2	2	2.9	29.9	2	1.03	91.05	404.5	0	0	87.57075465	4.65	80	4.44	136	1.535	8.60153434	257.1858768	7	2	99	2	1
65901	1	22	6	3	5	11164.35813	11468.31268	0.09	5.2	1.4	2	2	2	2	2.9	22.3	2	0.77	68.07	339	0	0	126.3327493	3.67	86	4.77	47	0.531	7.611347717	169.7330541	7	2	93	2	1
65905	1	54	6	1	1	15728.66646	15671.84556	4.63	5.3	0.98	2	2	2	1	2.9	23.4	1	1.15	101.66	559.1	0	1	66.26997514	4.78	89	4.94	211	2.382	9.147347323	214.0479273	7	2	91	2	2
65909	1	35	6	3	1	19091.24674	19659.30338	3.78	5.1	1.06	2	2	2	2	3.517	19	2	0.69	61	309.3	0	0	130.4849384	6.28	93	5.16	348	3.929	9.691654792	184.1414411	7	1	91	2	1
65910	1	36	6	3	1	13601.99469	14414.22997	5	6	1.32	2	2	2	2	3.051	31.1	2	0.87	76.91	505.6	0	1	99.28952282	4.78	105	5.83	81	0.914	8.355262324	259.8486583	7	2	100	2	1
65911	2	76	3	2	1	38833.86357	44548.09878	1.59	9.3	0.96	1	2	2	1	2.379	35.1	1	0.85	75.14	243.9	0	0	87.63618211	4.45	226	12.55	230	2.597	10.16546713	356.8078962	7	3	92	1	1
65915	1	37	1	2	1	30626.58162	36447.66992	0.58	5.7	0.91	2	2	2	1	2.9	26.5	2	0.83	73.37	350.9	1	0	104.25022	6.54	97	5.38	277	3.127	9.505581304	251.8979046	7	2	90	2	1
65918	2	34	6	3	1	15792.28787	16329.21862	2.53	5.3	1.78	2	2	2	1	1.474	17.9	2	0.53	46.85	226	0	0	177.9645394	3.49	85	4.72	39	0.44	7.413065722	132.6938764	7	1	103	2	1
65921	2	41	7	3	3	19711.72366	19172.26063	1.45	5.2	1.37	2	2	2	2	2.9	23.7	2	0.98	86.63	214.1	0	0	84.28844357	5.48	76	4.22	37	0.418	7.248504072	171.7895465	7	1	96	2	2
65923	1	62	3	3	3	138075.8794	141933.3395	5	5.4	1.45	2	2	2	2	2.302	20.7	2	1.14	100.78	380.7	0	0	65.09000985	4.14	84	4.66	81	0.914	8.132118773	168.3348586	7	2	91	2	1
65927	2	65	3	3	1	111378.5758	111001.7878	3.06	5.2	1.66	1	2	2	2	3.026	33.3	2	0.72	63.65	279.6	0	0	109.5607348	5.43	100	5.55	154	1.739	8.948975608	298.0008877	7	2	97	2	1
65928	2	39	3	3	1	17884.88573	18357.68097	1.73	5.3	1.06	2	2	2	1	2.9	29.5	1	0.79	69.84	232	0	0	109.1918616	4.14	102	5.66	147	1.66	8.92225822	263.2066175	7	1	98	2	1
65929	1	64	3	2	1	35869.01931	40296.63257	1.59	4.9	1.09	2	2	1	2	3.258	31.5	1	1.1	97.24	327.1	0	0	67.39324299	4.65	89	4.94	55	0.621	7.802822374	245.7889048	7	3	92	2	1
65931	1	22	6	1	5	10141.38156	10817.59609	2.53	4.9	0.85	2	2	2	2	1.862	18.2	2	0.72	63.65	309.3	0	0	136.5100242	4.78	87	4.83	408	4.606	9.784028112	178.0693116	7	3	90	2	1
65939	2	20	4	3	5	18097.80103	17207.59834	0.27	5.5	1.11	2	2	2	2	2.9	27.3	2	0.69	61	315.2	0	0	131.4630288	2.12	86	4.77	65	0.734	7.935587386	216.6415356	7	2	100	2	1
65940	2	24	6	3	5	13851.68623	14498.55898	0.92	5.2	1.76	2	2	2	2	2.9	21.7	2	0.76	67.18	208.2	0	0	126.0074669	6.05	62	3.44	379	4.279	9.37152341	203.362058	7	3	91	2	2
65944	2	64	2	3	3	9716.805546	10308.45195	5	5.8	1.55	2	2	2	2	2.9	26.8	2	0.7	61.88	315.2	2	0	113.5377741	6.21	87	4.83	346	3.906	9.619199713	257.7945523	7	2	90	2	1
65946	1	34	3	3	4	15415.33851	15856.84173	1.65	5.3	1.06	2	2	2	1	2.9	22.5	1	0.96	84.86	279.6	2	0	89.66167042	4.37	82	4.55	61	0.689	7.824445931	176.0500334	7	1	93	2	1
65950	1	32	4	3	5	23471.35358	23675.6253	1.85	4.2	0.88	2	2	2	2	2.9	31.7	2	1.28	113.15	458	0	1	78.93596415	5.66	90	5	141	1.592	8.75542238	277.5468895	7	1	100	2	1
65951	2	50	3	3	1	102085.2703	105869.9358	4.86	5.5	1.14	2	2	2	2	2.457	33.1	1	0.83	73.37	339	0	0	98.06883569	4.19	95	5.27	116	1.31	8.614319902	285.1339888	7	1	99	2	1
65954	2	66	4	3	1	10192.1889	10440.6569	2.53	5.3	2.12	2	2	2	1	3.543	21.6	1	1.12	99.01	404.5	0	1	58.99015764	6.03	80	4.44	68	0.768	7.908387159	170.8211626	7	1	99	2	1
65955	2	80	3	3	1	29016.44456	32518.70259	1.16	5.7	1.63	1	2	2	2	3.181	23.7	2	0.87	76.91	267.7	0	0	84.43170585	5.33	101	5.61	96	1.084	8.486321528	201.1258202	7	3	91	2	1
65957	2	47	2	3	5	30039.01139	30195.66228	3.44	5.4	1.53	2	2	2	1	2.9	33.2	2	0.72	63.65	333.1	2	0	117.0147159	4.65	127	7.05	133	1.502	9.041389034	300.1741159	7	2	95	1	1
65962	2	56	4	2	2	16966.72353	16502.38463	0.57	5.6	1.55	1	2	2	1	2.9	33.3	2	0.71	62.76	160.6	0	0	103.2072651	6.39	96	5.33	66	0.745	8.060855753	268.4264966	7	2	92	2	1
65963	2	60	6	2	2	7575.470578	7867.856697	2.53	5.1	1.6	2	2	2	2	2.069	25.8	1	0.59	52.16	309.3	0	0	140.1232247	4.14	91	5.05	86	0.971	8.272059622	213.4191383	7	2	92	2	2
65967	2	36	2	3	1	35353.00527	35616.95839	2.01	5	1.81	2	2	2	2	1.836	23.5	2	0.69	61	214.1	0	0	129.7408654	3.85	78	4.33	39	0.44	7.327123292	172.1873974	7	2	94	2	1
65971	1	30	3	3	1	80069.37347	86138.34667	1.31	5.5	0.78	1	2	2	2	2.9	24.7	2	0.84	74.26	196.3	2	0	107.2912087	5.46	90	5	872	9.845	10.57745191	261.2630623	7	1	98	2	1
65974	2	63	3	3	1	118611.0647	118209.8095	4.49	4.9	2.07	2	2	2	1	4.008	25.8	1	0.66	58.34	285.5	0	0	121.9040728	6.47	94	5.22	79	0.892	8.219595454	212.0655627	7	1	91	2	1
65975	2	30	3	3	4	19486.67093	20613.90131	1.19	5.4	1.89	2	2	2	2	2.9	25.2	2	0.76	67.18	237.9	0	0	120.4269115	4.37	60	3.33	46	0.519	7.229838778	182.1919372	7	2	90	2	1
65978	1	57	3	3	5	145224.3183	145047.2379	2.86	5.4	0.83	2	2	2	1	4.008	34.4	2	0.95	83.98	416.4	0	0	81.71511806	5.61	105	5.83	150	1.694	8.971448464	308.6178272	7	1	98	2	1
65980	1	38	3	1	1	13076.21048	14300.14661	1.19	5.4	1.86	2	2	2	1	2.9	29.2	2	0.78	68.95	267.7	2	0	111.3947715	6.57	85	4.72	140	1.581	8.691146499	253.7814778	7	2	97	2	1
65986	1	45	3	3	1	82864.9365	86441.08897	5	5.1	1.06	2	2	2	2	2.9	29.5	2	0.86	76.02	327.1	2	0	96.16669609	4.42	70	3.89	142	1.603	8.511175119	251.079666	7	1	99	2	1
65988	1	20	7	3	5	21763.20903	22385.50454	0.23	5	1.63	2	2	2	2	2.327	19.4	2	0.78	68.95	327.1	0	0	126.8971265	4.29	77	4.27	61	0.689	7.761532105	150.5737228	7	2	92	2	1
65990	1	53	6	1	1	17232.67865	17489.49529	2.53	6.4	0.75	2	2	2	1	2.9	34.8	2	1.2	106.08	392.6	0	0	63.33370418	5.22	103	5.72	216	2.439	9.316860215	324.2267355	7	1	100	2	2
65991	2	26	3	3	5	118761.8138	121363.7087	2.75	4.8	1.53	2	2	2	1	2.87	22.3	2	0.88	77.79	178.4	0	0	104.6804197	4.86	77	4.27	86	0.971	8.105005538	180.7416235	7	3	91	2	1
65992	2	61	4	2	1	11699.43173	12601.24653	5	6.3	1.14	2	2	2	2	1.138	27.9	2	1.07	94.59	368.8	2	1	63.18496334	2.87	103	5.72	104	1.174	8.585972707	239.5486385	7	1	96	2	2
65993	2	65	3	2	3	149765.476	152732.3632	2.17	5.7	1.4	2	2	2	1	2.9	34.9	1	0.7	61.88	267.7	2	0	113.1809928	5.07	104	5.77	118	1.332	8.721928343	304.3952992	7	1	92	2	1
65994	1	62	4	2	1	7903.072331	7964.892648	2.53	6.6	0.88	2	2	2	2	4.422	30.5	1	1.27	112.27	559.1	0	1	69.6459171	6.7	128	7.11	285	3.218	9.811372264	299.246854	7	2	99	1	2
65998	2	67	4	3	5	7869.59899	8220.968168	1.1	4.7	1.94	1	2	2	2	2.9	30.6	1	1.02	90.17	202.2	0	0	65.51289491	5.64	89	4.94	90	1.016	8.29529886	253.8361451	7	2	100	2	2
65999	1	69	2	3	3	9404.30514	9554.950099	1.72	6.8	1.53	2	2	2	1	2.9	23.6	1	0.76	67.18	285.5	0	0	101.693407	4.84	126	6.99	69	0.779	8.377241231	197.7028931	7	2	93	1	1
66000	2	54	2	3	3	24287.44815	24414.10513	5	5.8	2.17	2	2	2	1	2.353	25.7	2	0.66	58.34	345	0	0	125.77908	4.89	83	4.61	68	0.768	7.945201132	204.1916691	7	2	92	2	1
66001	1	62	3	3	1	100988.1379	99957.29004	5	6.7	1.24	2	2	2	2	2.9	32.4	1	0.93	82.21	255.8	0	0	82.32907066	5.4	130	7.22	132	1.49	9.057189192	293.4529298	7	1	99	1	1
66003	1	24	4	3	5	25815.88014	26556.73573	0.64	5.5	1.22	2	2	2	2	2.9	26.9	2	1.14	100.78	285.5	2	0	95.65101612	4.19	69	3.83	293	3.308	9.221131933	248.048449	7	2	101	2	1
66008	2	43	3	3	6	154825.4666	160454.3559	5	5.2	1.86	2	2	2	1	2.9	31.3	2	0.65	57.46	208.2	0	0	134.0731888	5.2	94	5.22	130	1.468	8.717682052	272.8634482	7	1	91	2	1
66010	2	40	3	2	6	27934.37205	28826.46136	1.17	5.2	2.07	2	2	2	2	2.612	18.1	2	0.74	65.42	178.4	2	0	117.1457308	4.91	82	4.55	41	0.463	7.427144133	134.4313088	7	1	101	2	2
66013	1	23	2	1	1	35338.97255	35820.67001	0.25	6	1.45	2	2	2	2	3.801	32.5	2	0.72	63.65	374.7	0	0	135.2837388	5.61	96	5.33	68	0.768	8.090708716	262.9480333	7	2	90	2	1
66015	1	64	6	3	1	7926.298973	8333.304577	3.06	5.7	0.93	2	2	2	2	2.819	25.1	1	1.05	92.82	339	0	0	71.11006291	4.71	95	5.27	196	2.213	9.13884437	229.3849937	7	2	96	2	2
66021	1	33	7	3	1	25461.57589	25330.61605	5	4.8	1.06	2	2	2	2	2.9	26.2	2	0.92	81.33	285.5	1	0	94.74767597	4.47	70	3.89	65	0.734	7.729735331	202.5190657	7	1	93	2	1
66022	2	35	4	3	1	28958.57955	28751.65277	2.53	5.2	1.84	2	2	2	2	3.051	31.8	2	0.74	65.42	196.3	0	0	108.2443797	5.33	91	5.05	78	0.881	8.174421153	259.9465927	7	1	96	2	1
66026	1	65	3	3	3	65748.41712	66365.04821	5	5.6	1.34	2	2	2	2	4.163	36.3	1	1.09	96.36	386.6	0	0	67.89322813	6.15	109	6.05	124	1.4	8.818482267	320.1109063	7	2	99	2	1
66027	2	40	1	3	1	31235.66655	32148.46309	2.94	5.5	1.81	1	2	2	1	2.9	19.6	2	0.68	60.11	214.1	0	0	129.1530258	4.81	132	7.33	80	0.903	8.571681377	168.004955	7	2	94	1	1
66028	2	30	3	3	1	96499.80107	98371.91946	3.93	5.6	0.85	2	2	2	2	2.9	34.6	2	0.73	64.53	410.4	0	1	126.1559834	4.24	86	4.77	168	1.897	8.885164095	307.4266777	7	1	92	2	2
66029	1	25	3	3	5	108410.7837	112153.2321	2.17	5.2	1.58	2	2	2	1	2.9	22.9	2	1.05	92.82	279.6	0	0	86.06048233	4.19	85	4.72	83	0.937	8.168344684	187.0550933	7	1	91	2	1
66032	1	36	2	3	6	30626.58162	32055.13533	3.45	5.6	0.91	2	2	2	2	3.672	29	2	0.86	76.02	333.1	0	0	100.6230387	5.66	90	5	203	2.292	9.119868469	264.4761856	7	2	90	2	1
66033	2	37	3	1	1	64581.19173	67036.94635	2.53	5.2	1.68	1	2	2	1	1.19	23.1	2	0.68	60.11	368.8	0	1	131.2132865	3.47	92	5.11	155	1.75	8.872066513	204.9447365	7	2	94	2	1
66036	2	70	3	3	1	62212.59877	64340.26128	3.97	5.6	1.71	2	2	2	2	2.689	22.6	2	0.85	75.14	279.6	2	0	89.11149018	5.15	85	4.72	151	1.705	8.766783913	198.1293164	7	1	94	2	1
66040	2	24	2	3	6	40149.98256	41250.0186	1.98	4.6	1.42	2	2	2	2	3	26.2	2	0.74	65.42	220.1	1	0	129.9456548	5.04	86	4.77	121	1.366	8.556990661	224.1931553	7	2	103	2	1
66041	1	58	1	2	3	31872.12598	32498.70983	3.67	6	0.8	1	2	2	2	2.9	33.7	2	0.75	66.3	392.6	2	0	106.964944	4.06	99	5.5	228	2.574	9.331318299	314.4654267	7	2	96	2	1
66043	2	64	3	2	1	166028.9361	173980.4615	2.53	5.8	1.53	2	2	2	2	3.077	33.2	2	0.99	87.52	362.8	0	1	76.10628085	5.48	100	5.55	184	2.077	9.126958763	303.0150309	7	2	101	2	1
66045	1	55	3	2	1	22506.52206	23661.54577	0.75	5.9	0.75	1	2	2	1	2.9	32	1	0.99	87.52	237.9	0	0	78.48405043	4.97	94	5.22	685	7.734	10.37956644	332.1461261	7	1	98	2	1
66049	1	73	2	3	1	12343.56557	12789.64901	3.04	5.2	1.16	1	2	2	2	2.793	32.5	1	1.25	110.5	458	0	1	56.61732587	5.12	102	5.66	231	2.608	9.374243343	304.6629087	7	3	90	2	1
66050	2	80	4	3	2	10072.88596	10423.38768	0.78	5.5	1.71	1	2	2	2	2.9	28.1	1	0.81	71.6	291.5	0	0	82.45663255	4.65	126	6.99	132	1.49	9.025936649	253.6288198	7	2	100	2	2
66051	1	40	3	3	1	30451.14815	30372.92542	0.73	5.9	0.85	1	2	2	2	2.9	38.7	2	1.14	100.78	422.3	2	1	71.14619396	4.78	77	4.27	298	3.364	9.347751728	361.7579919	7	2	101	2	1
66052	2	43	3	3	3	138322.7676	145546.9419	2.31	5.6	1.16	1	2	2	2	2.586	46.9	1	0.82	72.49	404.5	0	1	102.5422321	5.69	118	6.55	398	4.493	10.06398945	472.0011052	7	1	101	2	2
66053	2	65	3	3	1	133492.6671	133041.0682	5	5.3	2.04	2	2	2	2	2.9	31.6	2	0.87	76.91	434.2	2	1	88.06663852	7.03	69	3.83	84	0.948	7.971776123	251.9081255	7	1	95	2	1
66054	2	33	3	3	1	95214.22557	100722.0093	5	5	1.27	1	2	2	1	1.448	23.5	2	0.97	85.75	196.3	2	0	89.13435734	3.21	86	4.77	91	1.027	8.272059622	194.3934011	7	1	97	2	1
66056	2	57	4	2	3	23325.73926	22943.57619	5	5.7	3.57	1	2	2	1	3.698	21.5	2	0.85	75.14	202.2	0	0	83.55117038	7.55	80	4.44	50	0.565	7.60090246	163.4194029	7	1	101	2	1
66058	2	74	3	3	1	64463.34088	65151.77308	3.4	6.4	1.4	2	2	2	1	4.836	29.4	2	0.7	61.88	339	0	0	110.2404231	7.21	108	6	198	2.235	9.277251077	272.7511817	7	1	91	2	1
66059	1	60	2	3	6	11019.43471	11234.19792	4.47	5.2	0.96	1	2	2	1	2.9	29.2	2	1.39	122.88	440.2	2	1	52.12358344	6.1	80	4.44	216	2.439	9.064157862	264.6734096	7	3	91	2	1
66066	2	80	3	1	2	34718.81689	38024.44499	5	6	1.06	1	2	1	2	1.914	34.8	2	1.11	98.12	481.8	0	1	63.73941362	3.75	95	5.27	161	1.818	8.942134076	311.1862658	7	1	91	1	1
66068	1	76	6	2	1	6945.351825	7467.825932	0.65	8.9	1.45	1	2	2	1	3.026	21.2	1	1.31	115.8	571	0	1	53.19879733	5.28	134	7.44	158	1.784	9.267287652	196.4664982	7	1	103	1	1
66070	2	62	4	1	2	12174.60615	16326.59483	1.3	7	1.84	1	2	2	2	2.9	27.2	1	0.74	65.42	291.5	2	0	96.38193836	6.52	95	5.27	156	1.761	8.910585718	242.3679315	7	1	90	1	2
66071	2	65	4	2	1	11862.43677	13289.85717	3.85	6.5	1.47	1	2	2	1	2.819	34.6	1	1.23	108.73	428.3	0	1	53.10955516	4.97	134	7.44	147	1.66	9.195125206	318.1513321	7	1	90	1	1
66077	1	63	3	3	1	22234.74698	22519.94615	5	5.4	1.45	2	2	2	1	2.9	23.7	1	1.03	91.05	297.4	0	0	72.93865655	4.71	102	5.66	304	3.432	9.648853334	228.677824	7	2	94	2	1
66079	1	54	4	2	5	26135.88516	26946.66555	1.65	5.8	0.93	1	2	2	1	1.448	33.8	1	0.75	66.3	356.9	0	0	131.5358202	2.84	106	5.88	87	0.982	8.436200032	285.1435611	7	2	101	2	1
66083	1	21	3	1	5	36038.26662	37278.43838	0.3	5.5	0.8	2	2	2	2	1.5	22.3	2	1.03	91.05	350.9	2	0	91.16190133	2.74	85	4.72	81	0.914	8.143953231	181.610157	7	2	101	2	1
66084	2	76	3	2	3	73204.40117	80916.42095	3.13	5.6	1.34	1	2	2	1	2.9	23.5	1	0.69	61	345	1	0	111.481047	4.91	73	4.05	168	1.897	8.72127624	204.9499916	7	2	91	2	1
66089	1	34	3	3	5	17802.31438	18635.96967	0.92	5.1	1.14	2	2	2	2	2.922	23.4	2	1	88.4	297.4	0	0	85.53578167	4.58	80	4.44	109	1.231	8.380227336	196.0973197	7	1	102	2	1
66091	1	41	3	1	1	32980.71796	33092.24375	0.76	5.9	0.93	1	2	2	1	2.9	62	1	0.93	82.21	422.3	0	1	89.5392811	4.09	101	5.61	158	1.784	8.984568369	557.0432389	7	1	95	2	1
66092	2	68	6	3	1	17243.54669	17909.08603	3.64	5.8	1.97	1	2	2	2	2.9	26.3	1	0.83	73.37	315.2	1	0	92.13457159	5.04	93	5.16	99	1.118	8.434572163	221.8292479	7	1	92	2	1
66093	2	41	4	3	5	29010.44711	32633.46257	2.15	10.8	0.96	2	2	2	2	3.827	39	2	0.73	64.53	333.1	0	0	106.4816741	5.82	216	11.99	220	2.484	10.07575877	392.9545922	7	1	100	1	1
66094	1	25	6	3	5	14385.65373	15564.9668	2.8	5.2	1.34	2	2	2	1	2.198	20.8	2	1.11	98.12	428.3	0	1	80.71486215	3.93	93	5.16	71	0.802	8.10213219	168.5243495	7	2	101	2	1
66095	2	72	3	3	1	64368.91731	67563.49834	3.3	5.5	1.68	2	2	2	2	3.75	42.2	2	0.89	78.68	362.8	2	1	84.02402549	6.18	97	5.38	154	1.739	8.9185164	376.3613921	7	1	90	2	2
66096	2	26	1	2	5	34906.06921	35828.73231	0.03	5.4	1.63	2	2	2	1	2.9	28.8	2	0.63	55.69	184.4	0	0	153.9428296	4.71	86	4.77	73	0.824	8.051659557	231.8877952	7	1	103	2	1
66101	2	20	3	2	6	48943.0549	67007.11108	0.23	5.3	1.42	2	2	2	2	2.819	25	2	0.69	61	327.1	2	0	146.1830803	4.47	76	4.22	41	0.463	7.351158226	183.7789557	7	2	98	2	1
66103	1	25	3	3	5	101419.3254	103801.2287	1.31	5.3	1.19	2	2	2	2	3.155	37.2	2	1.28	113.15	499.6	0	1	68.47561192	5.17	92	5.11	156	1.761	8.878497404	330.2801034	7	1	100	2	1
66104	2	50	3	1	4	32467.08768	32793.115	0.3	5.5	0.78	2	2	2	1	1.965	20.5	1	0.88	77.79	113	2	0	91.66723551	3.21	79	4.39	83	0.937	8.09514128	165.9503962	7	2	101	2	2
66108	1	53	6	1	1	20111.19695	20296.09762	0.76	4.5	1.06	2	2	2	2	2.9	24.1	2	0.79	69.84	392.6	1	0	102.6002417	4.09	91	5.05	351	3.963	9.678498549	233.251815	7	1	92	2	1
66109	1	32	3	1	6	15561.57463	17154.49354	0.81	5.6	1.01	2	2	2	2	1.655	37.7	2	0.92	81.33	362.8	2	0	95.34138364	3.1	105	5.83	86	0.971	8.415160466	317.2515496	7	1	98	2	1
66110	1	63	3	3	1	105578.5078	104500.8032	5	5.7	1.06	1	2	2	1	2.793	29.3	1	0.91	80.44	350.9	0	0	84.14690569	4.45	102	5.66	110	1.242	8.632305999	252.9265658	7	1	99	2	1
66111	2	26	4	3	5	26311.80343	25091.04689	5	4.8	1.32	2	2	2	2	1.707	24.2	2	0.64	56.58	237.9	2	0	135.9481475	3.31	88	4.88	46	0.519	7.61283103	184.2305109	7	1	97	2	1
66115	2	59	3	3	1	196995.3511	202246.928	3.51	5.6	3.83	2	2	2	1	2.9	21.5	2	0.82	72.49	255.8	0	0	96.16430665	6.83	88	4.88	58	0.655	7.844632644	168.6596019	7	1	91	2	1
66116	1	47	4	3	6	28542.42107	28714.34628	1.36	5.9	1.14	2	2	2	1	2.9	55.3	2	0.79	69.84	273.6	0	0	127.4216252	3.52	119	6.61	69	0.779	8.320082817	460.1005798	7	2	101	2	1
66121	1	47	3	3	5	146181.198	146233.9406	5	4.2	1.47	2	2	2	2	2.9	26.6	2	1.11	98.12	410.4	0	0	71.00672232	5.66	100	5.55	61	0.689	8.02289687	213.4090567	7	2	91	2	1
66123	2	29	3	3	6	35250.58803	36394.0498	0.79	5	1.14	1	2	2	1	3.388	45.9	2	0.78	68.95	333.1	2	0	117.6776762	5.3	99	5.5	151	1.705	8.919252506	409.39369	7	2	95	2	1
66124	2	37	1	1	1	38218.66888	37878.48789	1.04	12.9	1.14	2	2	2	2	2.9	23.8	2	0.68	60.11	142.8	0	0	131.2132865	4.47	337	18.71	168	1.897	10.25089973	243.9714136	7	2	102	1	2
66126	2	67	4	3	1	12751.54512	13320.88797	4.08	6	1.34	2	2	2	2	3.569	23.3	2	0.88	77.79	267.7	0	0	77.6816399	5.46	91	5.05	98	1.106	8.402679805	195.7824394	7	2	101	2	2
66127	2	61	4	3	3	11696.9734	11982.12546	2.65	5.9	1.37	2	2	2	2	2.9	32	2	0.95	83.98	386.6	0	1	72.48190127	5.17	87	4.83	124	1.4	8.593042504	274.9773601	7	2	97	2	1
66129	2	60	3	3	3	97050.0184	96721.70313	2.53	5.9	1.06	2	2	2	2	2.9	35	2	0.8	70.72	350.9	0	0	98.60694409	5.59	79	4.39	119	1.344	8.455424165	295.9398458	7	1	99	2	1
66131	2	36	3	3	1	77778.94931	78018.0938	0.97	4.9	1.14	1	2	2	1	2.25	25.1	2	0.7	61.88	190.3	2	0	127.6043568	4.22	101	5.61	159	1.795	8.990877539	225.6710262	7	1	101	2	2
66133	1	40	2	2	6	39096.4028	46193.23896	3.94	5.1	1.37	1	2	2	1	2.9	25.2	1	0.97	85.75	386.6	0	0	85.72061715	5.3	81	4.5	211	2.382	9.053160108	228.1396347	7	2	91	2	1
66135	1	24	4	3	5	12861.67084	12561.23429	0.65	5.6	0.78	2	2	2	1	2.9	28.8	1	1.04	91.94	463.9	0	1	106.3411403	6.23	86	4.77	551	6.221	10.07293492	290.1005258	7	2	99	2	1
66136	1	27	3	3	1	76458.98632	98479.17339	3.64	4.8	0.98	2	2	2	2	3.827	22.8	2	1.07	94.59	422.3	2	1	82.90148787	5.38	77	4.27	113	1.276	8.37804606	191.0194502	7	3	90	2	2
66137	1	20	6	3	5	12135.69367	13397.90962	5	5.5	1.24	2	2	2	2	2.9	25.6	2	0.92	81.33	333.1	0	0	104.8860685	4.32	100	5.55	169	1.908	9.04192172	231.473196	7	1	90	2	1
66138	2	36	6	3	1	16579.13448	17201.14689	5	5.3	1.34	2	2	2	2	2.845	22.9	2	0.63	55.69	261.7	0	0	144.1018801	4.65	79	4.39	84	0.948	8.107117471	185.6529901	7	3	91	2	2
66139	1	47	4	2	5	21571.31834	25887.07403	1.8	5.7	2.28	2	2	2	1	2.9	22.1	1	1.3	114.92	321.2	0	0	71.71568893	4.11	65	3.61	98	1.106	8.066207568	178.2631873	7	1	102	2	1
66140	2	63	4	2	5	11879.29097	12794.96967	2.53	6.9	1.34	2	2	2	1	4.422	35.2	1	0.85	75.14	309.3	2	0	81.87079394	6.13	138	7.66	64	0.723	8.392989588	295.4332335	7	2	96	1	1
66141	1	71	3	3	1	69210.20671	71835.96978	4.96	5.5	3.18	2	2	2	2	2.9	22.1	1	0.8	70.72	285.5	0	0	95.29426373	6.98	78	4.33	83	0.937	8.082402254	178.6210898	7	1	98	2	1
66142	1	21	4	3	5	27271.75109	27454.88413	0.46	5.7	0.65	2	2	2	2	2.9	39	2	0.98	86.63	434.2	0	1	117.0186976	4.01	99	5.5	124	1.4	8.722254235	340.1679152	7	2	101	2	1
66152	2	58	4	3	2	13093.36237	12735.02816	1.06	5.5	2.84	1	2	2	1	2.9	17.6	2	0.5	44.2	172.5	0	0	153.5880074	6	86	4.77	95	1.073	8.315077007	146.3453553	7	1	99	2	1
66153	1	78	3	3	2	15176.62223	16064.12002	1.11	5.8	1.06	1	2	2	1	2.9	28	2	1.55	137.02	600.7	2	1	43.58128834	4.76	111	6.16	218	2.461	9.400878084	263.2245863	7	1	101	2	2
66154	1	74	3	1	2	68074.31303	74840.45014	1.16	5.7	1.06	1	2	2	1	2.9	27.8	2	1.6	141.44	374.7	2	0	42.46484562	4.14	94	5.22	165	1.863	8.956093076	248.9793875	7	1	101	2	1
66157	1	80	3	2	1	47098.57258	50542.38679	2.72	5.4	1.37	1	2	2	1	1.836	23.4	1	0.95	83.98	309.3	0	0	76.28123941	3.49	95	5.27	54	0.61	7.849713758	183.6833019	7	1	95	2	1
66161	1	80	3	1	2	14979.89243	16276.05588	0.98	5	1.5	2	2	2	1	2.9	18.8	1	0.88	77.79	452	0	1	83.32547109	3.67	96	5.33	51	0.576	7.803026644	146.6969009	7	1	92	2	1
66162	2	60	2	3	1	10614.1419	11057.12801	5	5.9	1.32	1	2	2	2	4.474	30.3	2	0.61	53.92	356.9	0	0	134.8350235	6.36	116	6.44	117	1.321	8.822616945	267.3252934	7	2	93	1	2
66165	1	24	3	2	1	26847.64305	28699.10433	1.05	5.6	1.11	2	2	2	1	2.9	37.9	2	0.77	68.07	339	2	0	124.1208868	4.16	82	4.55	238	2.687	9.18584274	348.1434399	7	1	98	2	1
66167	2	23	6	3	1	11717.47855	12264.68395	0.73	5.1	1.58	2	2	2	2	2.017	25	2	0.65	57.46	356.9	1	0	152.2317656	3.98	73	4.05	72	0.813	7.87397838	196.8494595	7	1	95	2	2
66169	1	63	3	3	1	105295.5068	106646.1042	5	6.2	1.71	1	2	2	1	2.9	27.7	1	0.8	70.72	220.1	0	0	97.63512175	4.19	81	4.5	71	0.802	7.963981851	220.6022973	7	2	94	2	1
66172	2	20	3	2	5	53634.75481	54437.11373	0.73	5.7	1.16	2	2	2	2	2.9	35.4	2	0.92	81.33	279.6	2	0	104.8860685	4.01	74	4.11	208	2.348	8.948455992	316.7753421	7	1	98	2	2
66173	2	32	1	1	5	39561.66784	40925.15977	0.27	5.5	1.42	2	2	2	2	2.9	26.4	2	0.58	51.27	255.8	0	0	162.3666007	3.88	130	7.22	96	1.084	8.738735461	230.7026162	7	2	98	1	1
66177	1	44	4	1	5	22480.96166	23102.2163	1.57	6	1.5	2	2	2	2	3.595	26.4	1	1.11	98.12	345	0	0	87.22019588	5.38	86	4.77	46	0.519	7.589841512	200.3718159	7	1	98	2	1
66178	1	62	4	2	1	10420.27571	10827.83319	3.06	6.1	1.4	1	2	2	2	1.836	38	1	0.8	70.72	232	1	0	118.7187487	3.54	100	5.55	61	0.689	8.02289687	304.870081	7	2	96	2	1
66179	2	23	6	3	5	16937.04417	17660.28577	0.33	4.9	1.81	2	2	2	2	2.379	17.8	2	0.63	55.69	249.8	2	0	157.8222766	4.53	63	3.5	61	0.689	7.56086141	134.5833331	7	1	92	2	1
66184	1	24	4	3	5	25807.68816	25402.01888	5	5.7	1.53	2	2	2	2	2.9	25	2	1.16	102.54	350.9	2	0	93.75042968	5.48	113	6.27	136	1.535	8.946895524	223.6723881	7	1	100	2	1
66186	2	45	1	1	1	40337.93389	43242.78484	2.53	5.5	1.32	2	2	2	2	2.353	30.9	2	0.54	47.74	226	0	0	164.5331868	3.98	83	4.61	50	0.565	7.637716433	236.0054378	7	2	98	2	2
66187	1	24	3	2	6	26847.64305	28699.10433	1.07	5.3	1.45	2	2	2	1	2.9	28.4	2	0.75	66.3	297.4	2	0	127.9482849	5.38	84	4.66	113	1.276	8.465057437	240.4076312	7	1	98	2	1
66189	1	47	1	1	1	31640.29651	32716.96871	2.53	5.5	1.22	2	2	2	2	2.9	24.6	2	0.9	79.56	315.2	2	0	90.44953274	5.74	72	4	188	2.123	8.819960901	216.9710382	7	2	94	2	1
66191	2	56	4	1	1	24382.99639	23715.69173	0.98	5.9	1.32	2	2	2	2	4.965	28.2	1	0.99	87.52	232	0	0	70.32332388	6.93	102	5.66	126	1.423	8.76810754	247.2606326	7	1	92	2	2
66192	1	80	3	3	1	32785.87378	35446.09269	3.8	6.5	1.58	2	2	2	1	2.9	26.5	2	0.98	86.63	285.5	0	0	73.59289541	4.47	112	6.22	130	1.468	8.892886141	235.6614827	7	1	94	2	1
66194	2	63	3	3	1	149804.2575	155051.1401	5	5.4	1.99	1	2	2	1	2.948	27.4	2	0.74	65.42	220.1	2	0	106.8263802	5.33	109	6.05	77	0.869	8.342006124	228.5709678	7	1	97	2	1
66197	2	60	2	1	1	10536.09674	10975.8256	1.32	5.5	1.34	2	2	2	2	2.9	35.1	1	0.69	61	327.1	0	0	116.9611135	5.22	86	4.77	236	2.664	9.225031921	323.7986204	7	2	93	2	2
66198	2	46	6	3	6	11762.03422	11824.23118	2.53	5.3	1.73	2	2	2	2	2.9	23.1	2	0.62	54.81	249.8	0	0	139.6619814	5.97	74	4.11	58	0.655	7.671360923	177.2084373	7	3	90	2	2
66199	2	58	2	1	1	19676.78121	20033.61689	2.53	5.7	1.4	2	2	2	1	2.9	29.7	2	0.67	59.23	327.1	0	0	121.8349372	6.15	70	3.89	258	2.913	9.108307646	270.5167371	7	2	103	2	2
66201	1	45	3	3	1	152858.5098	159455.333	2.24	5.8	0.93	2	1	2	2	4.888	29.1	1	1.11	98.12	511.5	2	1	71.63630731	6.57	110	6.11	143	1.614	8.970177815	261.0321744	7	1	101	2	1
66202	1	61	6	1	1	5201.567667	6086.620135	2.53	6.3	1.11	2	2	2	2	2.767	22.3	2	0.78	68.95	202.2	0	0	101.1903087	4.47	103	5.72	114	1.287	8.677780256	193.5144997	7	2	92	2	2
66204	2	33	4	3	1	36053.76671	37031.00215	3.47	5.1	1.29	2	2	2	2	2.9	45	1	0.92	81.33	291.5	0	0	85.20696399	4.16	89	4.94	76	0.858	8.126222529	365.6800138	7	1	100	2	1
66205	2	28	3	3	3	112991.2775	114001.4966	5	5.4	0.96	2	2	2	2	2.9	40.5	2	0.69	61	345	0	0	136.5315805	5.66	77	4.27	180	2.032	8.843615092	358.1664112	7	1	93	2	2
66206	1	62	4	3	1	7973.883342	8036.257566	2.88	8.2	0.88	2	2	2	2	2.9	30.1	1	1.15	101.66	309.3	2	0	78.09798841	5.9	132	7.33	208	2.348	9.527192822	286.7685039	7	1	100	1	1
66207	1	80	4	1	2	7663.797586	8115.960731	3.58	6.6	1.03	2	2	2	2	3.207	38.2	1	0.8	70.72	458	0	1	112.7320893	5.02	115	6.38	144	1.626	9.021598247	344.625053	7	1	96	1	2
66208	1	53	3	1	1	35958.8757	38183.09982	2.62	6	1.29	2	2	2	1	2.9	27.3	2	0.88	77.79	315.2	2	0	90.58932914	7.45	86	4.77	160	1.806	8.836373931	241.2330083	7	1	98	2	1
66210	2	63	4	1	1	9113.905743	10210.59231	0.78	6.8	1.01	1	2	2	2	2.276	37.8	1	1.59	140.56	428.3	0	1	39.7435046	3.85	93	5.16	106	1.197	8.502891407	321.4092952	7	3	90	1	1
66214	2	70	3	1	1	30548.47244	31485.66946	1.83	5.5	1.42	2	2	1	1	4.448	16.2	1	1.01	89.28	285.5	0	0	73.02915595	6.88	104	5.77	210	2.371	9.298351249	150.6332902	7	1	101	2	1
66215	1	47	3	1	4	28813.03804	28739.02328	1.16	5.9	1.19	2	2	2	2	2.9	43.8	2	1.15	101.66	243.9	0	0	68.16428377	5.25	111	6.16	210	2.371	9.363490551	410.1208862	7	1	94	2	1
66217	2	51	1	1	1	28701.15528	32172.51458	2.25	5.3	1.86	2	2	2	2	2.9	27.9	2	0.72	63.65	368.8	0	1	115.0905332	5.4	88	4.88	205	2.314	9.107199613	254.0908692	7	2	98	2	1
66218	2	43	7	3	3	34666.95558	39600.75642	2.24	5.7	1.11	1	1	2	2	2.9	49.2	1	0.9	79.56	339	0	0	92.09755406	4.68	82	4.55	63	0.711	7.856706793	386.5499742	7	1	97	1	1
66219	2	46	3	1	1	138322.7676	143283.0521	2.64	6.3	2.04	1	2	2	1	2.9	25.3	2	0.83	73.37	315.2	0	0	99.74292278	6.26	101	5.61	113	1.276	8.649361155	218.8288372	7	1	101	2	1
66222	1	47	4	1	1	16382.74577	17320.28188	1.63	6	2.28	2	2	2	2	2.508	21.8	1	0.85	75.14	339	0	0	117.0995869	5.09	197	10.94	53	0.598	8.560348462	186.6155965	7	2	99	1	1
66224	2	80	3	2	2	42992.53737	49508.46077	0.54	5.6	1.66	2	2	2	2	3.595	26.1	2	0.87	76.91	190.3	1	0	84.43170585	5.74	95	5.27	92	1.039	8.382518288	218.7837273	7	2	95	2	2
66227	1	66	6	1	1	6357.471593	6706.752466	0.64	6.9	1.99	2	2	2	1	2.9	25.9	2	0.74	65.42	243.9	0	0	105.822307	5.87	122	6.77	74	0.835	8.414938957	217.946919	7	2	92	1	1
66228	1	28	3	3	5	115391.1132	120921.7421	4.41	5.3	1.32	2	2	2	1	2.9	22.2	2	0.93	82.21	339	1	0	96.74658536	5.43	60	3.33	208	2.348	8.738735461	193.9999272	7	1	102	2	1
66229	1	71	3	3	1	51668.47437	53628.7224	5	5.2	1.4	2	2	2	1	2.534	27.1	2	1.15	101.66	356.9	1	0	62.68841598	4.37	90	5	82	0.926	8.213381737	222.5826451	7	1	99	2	1
66230	2	64	2	2	4	13676.98415	14509.7618	1.85	5.7	1.37	2	2	2	2	3.465	24.7	1	0.9	79.56	350.9	2	0	84.95474841	5.64	85	4.72	158	1.784	8.812099109	217.658848	7	2	91	2	2
66234	1	26	3	3	1	108504.0324	111983.7258	1.62	5.3	1.27	2	2	2	2	3.103	31.1	2	0.94	83.1	333.1	2	0	97.00830492	4.78	87	4.83	77	0.869	8.11656636	252.4252138	7	1	92	2	1
66235	2	33	6	3	1	17978.14263	18308.05359	0.89	5.6	1.16	2	2	2	1	2.431	22.8	2	0.57	50.39	279.6	0	0	164.626648	4.19	100	5.55	114	1.287	8.648221454	197.1794491	7	1	91	2	1
66237	1	52	2	1	1	26554.90433	26165.25204	2.49	5.4	1.29	2	2	2	1	3.879	33.1	2	0.7	61.88	345	0	0	118.425774	5.92	106	5.88	152	1.716	8.994172434	297.7071076	7	2	93	2	1
66238	2	61	4	1	2	7869.59899	8538.749518	2.39	5.6	1.53	1	2	2	2	3.233	34.4	1	1.11	98.12	398.5	2	1	60.56474594	5.61	89	4.94	180	2.032	8.98844604	309.2025438	7	2	100	2	2
66239	1	80	6	3	2	14765.70565	15876.47715	5	5.3	1.73	1	2	2	1	2.9	22.3	2	0.59	52.16	154.6	0	0	132.1744646	4.99	100	5.55	78	0.881	8.268731832	184.3927199	7	3	91	2	1
66240	1	47	6	3	4	18194.00103	18423.32101	3.69	5.4	1.45	2	2	2	2	2.715	25.8	2	1.08	95.47	339	0	0	73.28771305	4.89	93	5.16	142	1.603	8.79527937	226.9182078	7	1	92	2	1
66241	2	50	2	3	4	18341.62138	19145.40337	1.19	5.9	1.27	2	2	2	2	3.543	29.6	1	0.63	55.69	273.6	2	0	134.8056652	5.61	117	6.49	152	1.716	9.092907275	269.1500553	7	2	90	2	2
66243	2	39	4	3	6	26465.93062	27183.28827	5	5.7	1.68	2	2	2	2	3.672	28.9	2	0.78	68.95	273.6	0	0	99.65091415	5.69	86	4.77	60	0.677	7.855544678	227.0252412	7	2	97	2	1
66246	1	40	3	1	5	152858.5098	163392.9479	2.53	5.6	1.19	2	2	2	1	2.896	33.2	1	0.7	61.88	386.6	0	0	124.9041109	4.73	109	6.05	133	1.502	8.88854983	295.0998544	7	1	95	2	1
66247	1	70	4	1	2	9850.66662	10431.85478	0.75	5.7	1.34	1	2	2	1	3.207	32	1	1.15	101.66	321.2	2	0	76.19745369	5.09	91	5.05	102	1.152	8.442685139	270.1659245	7	2	98	2	2
66249	2	27	6	3	5	18801.99324	20649.84658	2.39	5	2.12	2	2	2	2	2.845	19.1	2	0.69	61	237.9	0	0	137.5432727	5.35	79	4.39	67	0.756	7.880993291	150.5269719	7	2	96	2	1
66253	2	38	3	3	1	77778.94931	80709.48883	2.6	6.2	1.09	2	2	2	1	2.974	28.4	1	0.64	56.58	285.5	2	0	139.962048	4.71	132	7.33	121	1.366	8.985445288	255.1866462	7	1	101	1	1
66254	2	64	2	1	5	10235.0654	10662.23058	2.31	6.3	1.27	1	2	2	2	3.207	30.3	1	0.66	58.34	291.5	0	0	121.5149779	5.12	144	7.99	127	1.434	9.120853205	276.3618521	7	2	93	1	2
66256	2	49	1	3	4	31235.66655	31909.58576	2.01	5.6	1.22	1	2	2	2	2.9	35.3	1	0.54	47.74	243.9	0	0	161.7133395	4.86	98	5.44	155	1.75	8.935245415	315.4141632	7	3	92	2	1
66259	1	45	6	2	1	16898.99635	17358.62511	2.3	6.1	1.78	2	2	2	1	3.103	23.2	2	0.92	81.33	333.1	0	0	88.96614154	5.22	95	5.27	61	0.689	7.971603575	184.9412029	7	1	92	2	1
66261	1	52	3	2	5	166897.2012	169896.2362	0.9	5.5	1.24	2	2	2	1	5.534	28.3	1	0.82	72.49	339	2	0	98.66160684	7.76	92	5.11	199	2.247	9.121946221	258.1510781	7	2	91	2	1
66263	1	65	3	3	5	105401.6742	106753.6334	5	5.2	1.27	2	2	2	2	2.9	19.5	2	0.91	80.44	261.7	0	0	83.61474518	4.24	68	3.77	43	0.485	7.28756064	142.1074325	7	2	92	2	2
66264	2	64	1	1	1	16352.91583	17178.78976	1.26	5.4	1.37	2	2	2	2	2.9	26.7	1	0.82	72.49	285.5	1	0	94.589369	6.21	98	5.44	228	2.574	9.321165927	248.8751303	7	3	92	2	2
66266	2	28	4	2	1	25052.37316	28677.21758	2.3	4.8	1.16	2	2	2	2	2.9	31.6	2	0.63	55.69	208.2	1	0	136.374289	6.23	73	4.05	150	1.694	8.607947555	272.0111427	7	1	95	2	2
66268	1	58	3	3	1	166897.2012	167183.2969	5	6	0.72	1	2	2	2	2.9	28.5	1	0.8	70.72	291.5	1	0	99.28789904	5.64	119	6.61	1380	15.58	11.31581509	322.5007301	7	2	91	2	1
66272	2	29	6	3	1	11408.12687	12544.79958	1.08	5.7	1.66	2	2	2	2	2.9	28.8	2	0.77	68.07	267.7	0	0	119.4430702	6.44	89	4.94	94	1.061	8.338783971	240.1569784	7	2	90	2	2
66275	2	20	4	3	5	18626.11842	18025.41233	1.79	5.4	1.94	2	2	2	2	2.9	24.6	2	0.63	55.69	190.3	0	0	146.0146698	5.22	91	5.05	66	0.745	8.007367068	196.9812299	7	1	93	2	2
66276	2	47	3	3	1	26595.39837	26621.51387	0.79	5.5	1.24	1	2	2	1	2.9	26.4	1	0.5	44.2	184.4	1	0	178.2341004	4.97	84	4.66	68	0.768	7.957177323	210.0694813	7	1	94	2	1
66278	2	36	2	1	6	26494.28105	25779.40969	1.48	5.9	1.37	2	2	2	2	2.9	36.9	2	0.59	52.16	303.3	0	0	155.4337839	4.4	142	7.88	137	1.547	9.182660803	338.8401836	7	3	90	1	2
66279	1	62	4	3	5	8074.676044	8165.637965	2.53	4.7	1.01	2	2	2	1	2.896	40.2	2	1.17	103.43	339	0	0	76.55942642	4.53	99	5.5	111	1.253	8.611502871	346.1824154	7	2	92	2	1
66280	2	69	6	1	1	19159.49632	19898.98448	2.53	6	1.97	2	2	2	2	2.922	22	1	0.65	57.46	291.5	0	0	121.8006679	5.51	102	5.66	122	1.377	8.735846677	192.1886269	7	1	92	2	2
66281	2	51	3	1	1	175997.8043	174522.064	2.31	5.3	1.22	2	2	2	1	2.9	25	2	0.53	46.85	208.2	2	0	163.9030176	5.22	129	7.16	156	1.761	9.216521231	230.4130308	7	1	101	1	1
66283	2	33	4	3	1	32620.61263	33141.79738	3.36	6.6	1.27	2	2	2	2	4.396	40.2	2	0.93	82.21	362.8	0	1	84.15054274	6.31	131	7.27	134	1.513	9.079889943	365.0115757	7	2	98	1	1
66285	1	51	6	3	1	17493.08765	18732.74343	4.81	5.4	0.98	2	2	2	1	2.9	26.6	2	1.08	95.47	345	0	0	72.08257443	5.84	118	6.55	409	4.618	10.0912526	268.4273192	7	1	97	2	1
66287	1	47	6	3	1	15341.87199	16429.08087	5	6.1	1.06	2	2	2	1	2.9	24.7	1	1.09	96.36	446.1	2	1	72.51235414	6	77	4.27	412	4.651	9.671681591	238.8905353	7	1	90	2	1
66289	1	41	3	3	5	116464.8748	118219.6908	3.21	5.3	1.11	2	2	2	1	2.56	34.5	2	0.81	71.6	404.5	2	0	105.0149703	4.22	88	4.88	112	1.264	8.502688505	293.3427534	7	2	94	2	1
66290	2	63	3	3	1	162373.2933	165026.2063	4.08	5.1	1.6	2	2	2	2	3.077	23.4	2	0.84	74.26	202.2	0	0	92.28978219	5.02	81	4.5	57	0.644	7.744353242	181.2178659	7	2	102	2	2
66291	2	33	4	3	5	26426.24925	26363.74486	4.59	5.2	1.53	2	2	2	2	2.9	38.3	2	0.74	65.42	273.6	0	0	109.5450706	4.99	119	6.61	121	1.366	8.881766858	340.1716707	7	1	99	2	1
66293	1	33	3	2	5	106709.9493	125265.0937	3.76	6.5	1.24	2	2	2	1	2.9	21.6	2	0.69	61	321.2	2	0	132.0528772	4.55	90	5	36	0.406	7.390181428	159.6279188	7	1	97	1	1
66294	1	76	3	3	1	53149.25115	56449.48834	2.53	5.8	0.98	1	1	2	1	2.9	27.7	1	1.73	152.93	249.8	1	0	38.59470151	4.45	94	5.22	210	2.371	9.197255132	254.7639672	7	2	91	2	1
66295	2	80	3	2	2	46927.8761	52201.89974	4.02	5.7	1.14	2	2	1	2	2.9	27.6	1	0.91	80.44	273.6	0	0	80.1635635	5.4	104	5.77	160	1.806	9.026417534	249.1291239	7	1	91	2	2
66297	1	68	4	2	1	6358.062034	6381.990744	3.03	5.6	1.5	1	2	2	1	2.9	26.5	1	0.86	76.02	214.1	0	0	107.1840459	5.43	96	5.33	168	1.897	8.99516499	238.3718722	7	1	99	2	1
66299	2	22	6	2	5	11232.75951	11862.95687	0.82	4.8	1.09	2	2	1	2	2.9	25.9	2	0.5	44.2	208.2	0	0	207.9289016	4.22	88	4.88	172	1.942	8.931684111	231.3306185	7	1	103	2	2
66300	2	35	3	2	6	27738.89034	29287.81378	0.59	5.3	1.4	1	2	2	1	3.129	35.4	1	0.59	52.16	261.7	2	0	156.3252077	4.84	92	5.11	47	0.531	7.678788998	271.8291305	7	2	101	2	1
66302	2	45	3	1	4	34922.33705	36456.36615	0	5.3	1.53	2	2	2	1	2.922	23.3	2	0.9	79.56	232	0	0	91.25150848	5.22	88	4.88	147	1.66	8.774622221	204.4486977	7	2	97	2	1
66303	2	24	4	3	6	29040.3004	28103.72924	2.43	5.3	0.91	2	2	2	1	2.9	24.7	2	0.75	66.3	226	2	0	115.0644044	4.22	105	5.83	252	2.845	9.490242257	234.4089838	7	2	101	2	1
66304	1	30	3	3	6	114838.6717	120356.9194	5	5	1.45	2	2	2	2	2.9	29.6	2	1.06	93.7	321.2	0	0	82.0312757	4.6	80	4.44	129	1.456	8.548691858	253.041279	7	1	91	2	1
66306	2	56	4	3	3	16058.14293	15728.17963	1.81	5.8	1.89	2	2	2	2	2.9	35.4	2	0.68	60.11	333.1	0	0	108.4793612	6.03	93	5.16	100	1.129	8.444622499	298.9396364	7	2	95	2	1
66307	1	44	4	2	1	25454.27589	28114.89855	5	6.2	1.32	2	2	2	2	2.9	26.4	1	0.74	65.42	297.4	2	0	139.2599935	5.43	94	5.22	107	1.208	8.522976436	225.0065779	7	2	102	2	1
66308	1	55	3	3	2	32461.79955	34082.06298	0.86	5.5	1.63	1	2	2	1	2.741	22.7	1	0.96	84.86	368.8	2	0	81.32113281	4.71	89	4.94	62	0.7	7.922623574	179.8435551	7	1	101	2	1
66309	2	30	7	1	5	26546.08736	27263.66872	1.02	5.2	1.76	2	2	2	1	1.94	21.6	2	0.68	60.11	255.8	0	0	136.9200814	4.09	79	4.39	76	0.858	8.007034012	172.9519347	7	1	102	2	1
66311	1	39	7	3	1	13833.91015	14953.42541	5	6.8	1.09	2	2	2	1	2.353	23	2	0.67	59.23	487.7	0	1	132.057056	3.96	138	7.66	95	1.073	8.787983396	202.1236181	7	2	103	1	1
66312	1	80	3	3	1	28280.66979	29879.97639	5	5.4	1.4	2	2	2	1	2.9	33.2	2	0.88	77.79	339	0	0	83.32547109	4.68	98	5.44	110	1.242	8.592300664	285.264382	7	1	99	2	1
66317	1	43	3	3	1	126435.3977	126594.1736	2.77	5	1.24	2	2	2	2	2.508	26.3	2	0.87	76.91	356.9	1	0	95.77203921	4.4	87	4.83	120	1.355	8.560252681	225.1346455	7	1	91	2	1
66320	1	21	4	1	5	14519.3432	14452.61667	0.96	5.1	1.42	2	2	2	2	1.94	26.7	2	0.89	78.68	273.6	0	0	130.7778171	3.54	96	5.33	40	0.452	7.560080465	201.8541484	7	2	90	2	2
66321	2	71	3	3	3	56693.7981	58632.71837	2.51	5.8	1.63	2	2	2	2	3.284	31.5	2	0.5	44.2	285.5	0	0	163.9159514	5.74	137	7.6	167	1.885	9.344827558	294.3620681	7	1	103	1	1
66325	2	24	4	2	1	18670.75115	19670.68239	2.95	5.3	1.53	2	2	2	2	2.508	18.1	1	0.67	59.23	202.2	2	0	131.0603639	4.22	75	4.16	38	0.429	7.261927093	131.4408804	7	1	96	2	1
66326	1	47	4	1	5	16429.78244	20771.25276	5	13.1	1.09	2	2	2	1	6.077	27	2	0.79	69.84	297.4	2	0	127.4216252	7.73	313	17.37	112	1.264	9.771554881	263.8319818	7	3	90	1	1
66327	1	60	2	3	1	9404.30514	9554.950099	5	5.1	1.29	2	2	2	2	3.776	35	1	0.99	87.52	463.9	0	1	77.1099338	5.4	88	4.88	59	0.666	7.861727078	275.1604477	7	2	93	2	2
66331	2	77	3	3	2	36067.49593	36452.67648	0.83	5.8	1.58	1	2	2	2	2.715	33.9	2	0.83	73.37	255.8	2	0	89.83887666	4.76	112	6.22	105	1.185	8.679312041	294.2286782	7	1	95	2	1
66334	1	37	1	1	1	40003.01326	42339.29262	1.42	5.7	1.4	1	2	2	2	4.189	37.6	1	0.85	75.14	386.6	2	0	101.4246829	6.05	110	6.11	87	0.982	8.473241304	318.593873	7	3	91	2	1
66335	1	35	3	1	6	15262.31358	15991.17018	0.74	5.9	1.37	2	2	2	1	3.362	28.3	1	0.74	65.42	410.4	2	0	120.364615	5.79	80	4.44	219	2.473	9.077951184	256.9060185	7	1	98	2	1
66336	1	71	3	3	5	43078.25564	45597.38383	2.53	6	1.22	1	2	2	1	2.9	26.7	2	0.93	82.21	273.6	0	0	80.0946082	3.47	99	5.5	48	0.542	7.77317368	207.5437373	7	1	93	2	1
66338	2	31	3	3	6	71034.15399	76359.17203	2.2	5	1.4	2	2	2	2	1.888	24.7	2	0.69	61	267.7	0	0	133.7395243	3.49	76	4.22	41	0.463	7.351158226	181.5736082	7	1	98	2	1
66341	1	51	3	3	1	142634.4195	148973.1395	4.63	4.6	1.24	1	2	2	2	2.612	28	1	1.26	111.38	327.1	0	0	60.33560806	4.29	101	5.61	72	0.813	8.198639455	229.5619047	7	1	100	2	1
66342	2	32	3	2	3	29733.81232	40471.38305	0	5.7	1.24	1	2	2	1	5.25	25.3	2	0.64	56.58	243.9	1	0	144.9308746	7.53	99	5.5	202	2.281	9.210240367	233.0190813	7	1	101	2	1
66343	2	20	3	3	5	114993.8086	116714.0795	0.27	5.3	1.34	2	2	2	1	2.612	34.6	2	0.72	63.65	416.4	0	1	139.176932	4.42	95	5.27	88	0.994	8.338066526	288.4971018	7	1	98	2	1
66347	1	80	3	1	1	29265.71441	31405.60268	2.53	5.9	1.22	1	2	2	1	4.448	24.4	1	1.18	104.31	327.1	0	0	59.39623883	6.31	112	6.22	129	1.456	8.885164095	216.7980039	7	1	95	2	1
66349	2	24	6	2	1	10550.60738	12189.91712	1.62	5.9	1.24	2	2	2	2	3.957	30.5	2	0.46	40.66	273.6	2	0	224.9223585	5.84	110	6.11	128	1.445	8.859363449	270.2105852	7	2	100	2	1
66351	2	80	3	3	1	53612.9391	58717.50355	5	5.6	1.22	1	2	2	2	2.9	22	2	0.8	70.72	291.5	0	0	93.01327504	5.04	92	5.11	240	2.71	9.30928032	204.804167	7	1	95	2	1
66355	1	62	6	2	1	7576.466116	7992.718813	0.73	5.7	0.85	2	2	2	2	2.017	22.9	2	0.84	74.26	416.4	0	0	92.59003315	4.47	136	7.55	313	3.534	9.965710896	228.2147795	7	1	95	1	2
66358	1	64	3	3	1	131818.6411	133509.4437	5	6	0.93	2	2	2	1	2.9	29.3	2	0.87	76.91	398.5	0	0	88.34425169	5.35	88	4.88	280	3.161	9.418979237	275.9760916	7	1	102	2	1
66362	2	55	3	3	4	36187.4417	36468.0412	1.05	5.7	1.55	1	2	2	2	3.646	24.5	1	0.57	50.39	214.1	0	0	148.4105721	5.79	73	4.05	117	1.321	8.359486195	204.8074118	7	1	92	2	1
66369	2	48	4	3	3	19943.78324	19397.9693	5	6.2	1.53	1	2	2	2	2.9	42.2	1	0.75	66.3	261.7	2	0	99.96130211	6.49	92	5.11	147	1.66	8.819073983	372.1649221	7	2	95	2	2
66371	1	77	4	2	1	10244.8499	10769.82337	1.98	5.9	1.09	2	2	1	1	2.9	26.8	1	1.18	104.31	350.9	0	0	72.54896396	3.28	129	7.16	144	1.626	9.136478523	244.8576244	7	2	99	1	1
66373	2	68	3	1	1	38724.77109	39491.91736	0.86	8.1	1.34	1	2	2	1	2.9	39.9	1	0.61	53.92	386.6	0	1	131.4522759	5.38	117	6.49	251	2.834	9.594479693	382.8197398	7	1	94	1	1
66375	1	31	3	2	1	59510.72843	64240.84194	2.53	5.4	1.34	2	2	2	1	2.9	23.1	2	0.65	57.46	416.4	0	0	143.2813323	6.44	82	4.55	406	4.584	9.719925226	224.5302727	7	1	99	2	1
66378	2	59	3	2	3	162969.9115	163428.3867	2.42	5.5	1.58	2	2	2	2	3.827	32.9	2	0.78	68.95	345	2	0	101.8774155	5.92	87	4.83	104	1.174	8.417151837	276.9242954	7	1	101	2	2
66381	1	66	4	3	2	5854.547456	5900.343568	1.24	6.5	1.01	1	2	2	1	2.9	34.6	2	0.97	85.75	321.2	2	0	93.85094895	4.58	108	6	234	2.642	9.444305162	326.7729586	7	2	99	1	1
66382	2	40	1	3	1	40337.93389	43255.95872	2.82	8.6	0.72	2	2	2	1	2.9	33.8	1	0.72	63.65	285.5	0	0	120.908872	5.59	220	12.21	700	7.903	11.2515607	380.3027517	7	3	92	1	1
66384	2	38	3	2	1	17246.71667	18154.82322	1.12	5	1.09	2	2	2	2	3.026	23.1	2	0.74	65.42	249.8	2	0	118.3718879	4.68	98	5.44	106	1.197	8.555259392	197.626492	7	1	99	2	2
66389	1	55	3	3	1	145342.53	151393.302	2.53	5.8	0.83	1	2	2	1	3.181	30.5	1	0.85	75.14	392.6	0	0	93.58257316	5.74	88	4.88	338	3.816	9.607235529	293.0206836	7	1	99	2	1
66391	2	28	3	3	1	122655.6438	126707.8973	5	5	1.24	2	2	2	2	3.724	21.4	2	0.65	57.46	339	0	0	146.2725911	5.59	93	5.16	113	1.276	8.566840131	183.3303788	7	3	91	2	1
66393	2	43	7	3	5	20577.77825	21052.36348	2.06	5.5	1.68	1	2	2	1	3.181	24	1	0.61	53.92	226	2	0	144.2691	5.17	84	4.66	55	0.621	7.745002804	185.8800673	7	1	92	2	1
66396	2	46	6	1	5	19299.94102	19401.998	1.08	9.1	0.88	2	2	2	1	3.155	41.2	1	0.51	45.08	226	0	0	174.9694496	4.91	192	10.66	171	1.931	9.706011748	399.887684	7	2	102	1	1
66399	1	61	4	3	1	6815.198656	6994.794831	5	6	1.34	1	2	2	1	4.008	32.3	2	1.35	119.34	416.4	2	0	65.11987274	6.18	139	7.72	158	1.784	9.303921786	300.5166737	7	3	90	1	1
66402	1	60	7	3	6	121588.7616	120347.6305	2.3	5.8	1.37	2	2	2	1	2.9	26.2	1	1.09	96.36	434.2	0	1	69.00541407	4.29	94	5.22	74	0.835	8.154212695	213.6403726	7	1	91	2	1
66404	2	35	3	3	1	59095.84938	59277.54953	2.44	5.4	1.73	2	2	2	2	5.301	27.8	2	0.82	72.49	309.3	1	0	106.9180551	7.81	109	6.05	158	1.784	9.060795735	251.8901214	7	1	91	2	2
66405	1	58	4	3	5	15601.50288	15551.74136	0.9	6.7	1.09	2	2	2	1	2.9	28.7	1	1.26	111.38	267.7	1	0	71.24217613	5.02	154	8.55	252	2.845	9.873234509	283.3618304	7	2	99	1	1
66416	2	63	3	2	1	129999.0355	131590.9088	3.3	5.8	2.09	1	2	2	2	2.9	20.6	2	1.17	103.43	261.7	0	0	62.9630029	6.62	89	4.94	100	1.129	8.400659375	173.0535831	7	1	98	2	1
66418	2	26	6	3	1	16844.74045	17564.04052	4.76	4.9	1.09	2	2	2	2	2.9	21.7	2	0.57	50.39	208.2	0	0	172.7901078	4.09	55	3.05	67	0.756	7.518878624	163.1596661	7	1	94	2	2
66421	1	73	6	3	1	12146.09291	13015.33921	4.23	6.3	1.19	2	1	2	2	2.9	22.3	2	0.91	80.44	243.9	0	0	81.66759029	3.44	108	6	108	1.219	8.671115274	193.3658706	7	1	96	1	1
66427	1	63	4	1	3	8746.76562	8644.133303	5	5.7	1.84	1	2	2	1	2.9	19.2	1	1.2	106.08	428.3	0	1	74.11385083	6.31	95	5.27	54	0.61	7.849713758	150.7145041	7	2	97	2	2
66429	2	69	2	3	3	9716.805546	10308.45195	0.73	6.6	1.27	1	2	2	2	3.491	23.2	1	0.82	72.49	345	0	0	93.15592823	5.38	118	6.55	125	1.411	8.905851181	206.6157474	7	2	90	1	2
66431	2	23	3	3	6	85402.86838	88914.49239	2.94	5.2	1.47	2	2	2	1	3.465	24	2	0.82	72.49	285.5	0	0	116.4303257	5.38	85	4.72	93	1.05	8.282103569	198.7704857	7	2	94	2	1
66436	2	74	6	1	1	18266.48916	18835.66734	1.18	6.3	1.01	1	2	2	1	1.888	35.3	1	0.72	63.65	398.5	0	1	106.7142235	3.88	102	5.66	204	2.303	9.249945627	326.5230806	7	1	100	2	2
66438	1	44	2	3	3	35393.00286	35146.47705	0.58	5.5	1.16	2	2	2	2	4.629	30.6	2	1.04	91.94	487.7	2	1	77.58194831	6.7	100	5.55	190	2.145	9.159047078	280.2668406	7	2	93	2	1
[truncated: 6,573 more rows]
